# Supplementary material for: Genome profiling of ERBB2-amplified breast cancers
Source: BMC Cancer. 2010 Oct 8;10:539. doi: 10.1186/1471-2407-10-539 (PMC2958950; doi:10.1186/1471-2407-10-539)
Supplement: Additionnal file 1 — Supplementary Tables. Table S1 - Clinical and histological features of the 54 profiled ERBB2-amplified breast tumors. Table S2 - Proteins tested by IHC: antibodies and experimental conditions. Table S3 - Clinical and histological features of the two aCGH-clustered ERBB2-amplified tumor groups defined through the whole genome. Table S4 - Clinical and histological features of the two aCGH-clustered ERBB2-amplified tumor groups defined through the [AATF-STAT3] genomic segment. Table S5 - Definition of the ERBB2 amplicon score. Table S6A - Significant altered regions found in the 54 samples harboring the 17q12-q21-amplification (defined by the score index with a threshold of 10-3). Table S6B - Gene expression deregulation frequencies of genes included in ERBB2-amplicon. Table S7A - Integrated genome analysis of ER- and ER+ ERBB2-amplified tumors. Table S7B- Clinical and histological features of the two clustered ERBB2-amplified tumor groups defined using gene expression data. Table S7C - Genes with expression significantly different in ER- and ER+ ERBB2-amplified tumors. Table S7D - Canonical pathways associated with ER+ and ER- expression signature in ERBB2-amplified BCs. Table S7E - Regions significantly altered by CNA in ERBB2-amplified IBC and NIBC. Table S8 - Transversal analysis of ERBB2-amplified BCs. Table S9A - Clinical features and protein expression analysis of ERBB2-amplified BCs. Table S9B - Clinical features and protein expression analysis of ER+ and ER- ERBB2-amplified BCs. [file 1471-2407-10-539-S1.XLS]

## Sheet: Table S1
Table S1- Clinical and histological features of the 54 profiled ERBB2-amplified breast tumors.
	Characteristics (N)		54 BC
	Age (52)
		≤50	28 (54%)
		>50	24 (46%)
	Panels	IBC	20
		NIBC	34
		YWBC (≤35)	10
		OWBC (≥45)	21
	Origine	France	46
		Tunisia	8
	pT (34)
		pT1	7 (21%)
		pT2	15 (44%)
		pT3	12 (35%)
	pN (45)
		neg	14 (31%)
		pos	31 (69%)
	Histology (39)
		Ductal	33 (85%)
		Mixte	2 (4%)
		Other	4 (11%)
	SBR Grade (47)
		1	3 (7%)
		2	10 (21%)
		3	34 (72%)
	ERBB2 HercepTest IHC Status (40)
		neg	1 (3%)
		pos	39 (7%)
	ER IHC Status (47)
		neg	25 (53%)
		pos	22 (47%)
	PR IHC Status (47)
		neg	28 (60%)
		pos	19 (40%)
	P53 IHC Status (29)
		neg	11 (38%)
		pos	18 (62%)
	KI67 IHC Status (30)
		neg	1 (3%)
		pos	29 (97%)
	Molecular subtype* (47)
		Basal	7 (15%)
		ERBB2	25 (53%)
		LuminalA	5 (11%)
		LuminalB	3 (6%)
		Normal	7 (15%)
	* as previously defined [13]

## Sheet: Table S2
Table S2 - Proteins tested by IHC : antibodies and experimental conditions.
Protein	Origin	Clone	Pretreatment	Titer	sublocalization
ERBB2	Zymed, San Francisco, USA	TAB250	Enzymatic	1/80th	Cell membrane
ERBB2	DakoCytomation, Glostrup, Denmark	Herceptest	Citrate Buffer	Prediluted	Cell membrane
ERBB2-pY-1248	DakoCytomation, Glostrup, Denmark	PN2A	pH 9	1/20th	Cell membrane and cytoplasmic
EGFR	Zymed, San Francisco, USA	31G7	Pepsin	1/20th	Cell membrane
FOXA1	Abnova, Taidei, Taiwan	2D7	Citrate pH 6	1/250th	Nuclear
IGF1R	Ventana, Illkirch, France	G11	Buffer ventana	Prediluted	Cell membrane

## Sheet: Table S3
Table S3 - Clinical and histological features of the two aCGH-clustered ERBB2-amplified tumor groups defined through all genome.
	Characteristics (N)		I	II	p	odds ratio
			N = 26	N = 28
	Age (52)	≤50	12(48%)	16(59%)	0.578294	0.64
		>50	13(52%)	11(41%)		(0.18-2.17)
	pT (34)	pT1	2(12%)	5(29%)	0.549765
		pT2	8(47%)	7(41%)
		pT3	7(41%)	5(29%)
	pN (45)	neg	7(32%)	7(30%)	1	1.07
		pos	15(68%)	16(70%)		(0.25-4.54)
	Histology (39)	Other	2(11%)	2(10%)	1
		Ductal	16(84%)	17(85%)
		Mixte	1(5%)	1(5%)
	SBR Grade (47)	1	1(4%)	2(8%)	1
		2	5(22%)	5(21%)
		3	17(74%)	17(71%)
	ERBB2 (37)	neg	0(0%)	1(5%)	N.E
		pos	17(100%)	19(95%)
	ER (47)	neg	16(70%)	9(38%)	0.0414636	3.69
		pos	7(30%)	15(62%)		(0.98-15.35)
	PR (47)	neg	17(74%)	11(46%)	0.0753455	3.26
		pos	6(26%)	13(54%)		(0.84-13.94)
	P53 (29)	neg	5(31%)	6(46%)	0.465684	0.54
		pos	11(69%)	7(54%)		(0.09-3.1)
	KI67 (30)	neg	1(6%)	0(0%)	N.E
		pos	15(94%)	14(100%)
	Molecular subtype* (47)	Basal	3(12%)	4(17%)	0.414246
		ERBB2	15(62%)	10(43%)
		LuminalA	2(8%)	3(13%)
		LuminalB	0(0%)	3(13%)
		Normal	4(17%)	3(13%)
	* as previously defined [13]
	N.E : Not evaluated, not enough case in one or more modality

## Sheet: Table S4
Table S4 - Clinical and histological features of the two aCGH-clustered ERBB2-amplified tumor groups defined through the [AATF-STAT3] genomic segment.
	Characteristics (N)		I	II	p	Odds ratio
			20	34
	Age (54)		49(32-80)	47.5(31-75)	0.528279
	Molecular subtype* (47)	Basal	2(13%)	5(16%)	0.717813
		ERBB2	7(47%)	18(56%)
		LuminalA	2(13%)	3(9%)
		LuminalB	2(13%)	1(3%)
		Normal	2(13%)	5(16%)
	Histology (39)	Other	1(7%)	3(12%)	1
		Ductal	13(87%)	20(83%)
		MIX	1(7%)	1(4%)
	pT (34)	pT1	4(29%)	3(15%)	0.397676
		pT2	7(50%)	8(40%)
		pT3	3(21%)	9(45%)
	pN (45)	neg	5(29%)	9(32%)	1	0.88
		pos	12(71%)	19(68%)		(0.19-3.84)
	Grade (47)	1	0(0%)	3(10%)	0.336017
		2	5(29%)	5(17%)
		3	12(71%)	22(73%)
	ERBB2 (37)	neg	1(7%)	0(0%)	N.E
		pos	13(93%)	23(100%)
	ER (47)	neg	7(41%)	18(60%)	0.240721	0.47
		pos	10(59%)	12(40%)		(0.12-1.83)
	PR (47)	neg	8(47%)	20(67%)	0.226735	0.45
		pos	9(53%)	10(33%)		(0.11-1.78)
	Hormonal receptor status† (42)	neg	7(41%)	18(60%)	0.240721	0.47
		pos	10(59%)	12(40%)		(0.12-1.83)
	P53 (29)	neg	6(46%)	5(31%)	0.465684	1.84
		pos	7(54%)	11(69%)		(0.32-11.19)
	Ki67 (30)	neg	0(0%)	1(5%)	N.E
		pos	11(100%)	18(95%)
	IBC (54)	IBC	4(20%)	17(50%)	0.0431366	0.26
		NIBC	16(80%)	17(50%)		(0.05-1.02)
* as previously defined [13]
N.E : Not evaluated, not enough case in one or more modality
Hormonal Receptor status† . Tumors Hormonal Receptor positive = Tumors ER positive and/or PR positive; Tumors Hormonal Receptor negative = Tumors ER negative and PR negative

## Sheet: Table S5
Table S5: Definition of the ERBB2 amplicon core
ERBB2 amplicon orientation	Frequencies of the most frequent amplicon borders	Limits of ERBB2 amplicons			Frequencies of the amplicon borders		Most frequent regional gene borders	Local amplification frequencies	Minimal Region covered by the amplification	IBC																				NIBC
										LA		LB		ERBB2											Normal-like		NA	Basal		LA			LB			ERBB2
		Chromosome 17 start	Chromosome 17 end	Contains genes (ref sequence)	centromeric border of the amplicon	telomeric border of the amplicon
										T12115	T14972	T5117cc	T9948	T5836	T9296	T9822	5437cc	5521cc	T9934	T11979	T12710	T13008	T13723	T13744	T13591	T7780	T12652	T13682	T13716	T11348	T17609	T8484	50177	50200	T13329	T2163cc	T2933	T7462	T8504	T9317	T9983	T10797	T11041	T12781	T12851	T13675	T13681	T13708	T13742
cen
		32,176,737	32,221,174	none	1			1
		32,295,670	32,319,140	none	1			2
		32,409,795	32,422,217	AATF	1			3
		32,438,602	32,438,356	AATF	1			4
		32,748,708	32,761,352	ACACA	1			5
		32,995,471	33,006,137	AP1GBP1	1			6
		33,046,526		DDX52**
		33,323,031	33,708,879	TBC1D3	2			8
		33,708,938	33,726,698	MRPL45	2			10
		33,728,168	33,732,520	3' end of MRPL45	1			11
		33,787,164	33,794,970	SOCS7	1			12
		33,878,032	33,902,013	none	2			14
		33,902,013	33,917,570	none	1			15
		34,009,725	34,031,351	5'SNIP	1			16
		34,188,999	34,196,571	PIP4K2B	2			18
		34,260,980	34,268,102	PIP4K2B	1			19
		34,328,245	34,338,248	3' end of LASP1	2			21
		34,382,479	34,388,710	none	2			23
		34,388,769	34,416,502	none	1			24
		34,445,875	34,452,907	none	1			25
	4	34,488,396	34,495,754	PLXDC1	1		PLXDC1	26
		34,495,813	34,506,479	PLXDC1	1			27
		34,517,931	34,524,247	PLXDC1	1			28
		34,524,306	34,541,942	PLXDC1	1			29
		34,563,111	34,577,181	ARL5C	1			30
		34,603,658	34,609,028	CACNB1	1			31
		34,631,241	34,636,114	STAC2	1			32
		34,654,887	34,663,603	none	1			33
	4	34,695,814	34,708,741	FBXL20	1		FBXL20	34
		34,729,771	34,737,303	FBXL20	1			35
		34,737,362	34,744,317	FBXL20	1			36
		34,751,658	34,761,528	FBXL20	1			37
	5	34,824,801	34,837,463	MED1	2		MED1	39
		34,837,522	34,850,363	MED1	1			40
		34,850,422	34,863,487	MED1	2			42
	13	34,863,546	34,873,298	5'CRKRS	1		CRKRS	43
		34,881,073	34,894,235	CRKRS	7			50
		34,894,294	34,900,300	CRKRS	1			51
		34,900,368	34,911,174	CRKRS	1			52
		34,925,566	34,940,330	CRKRS	3			55
		34,961,446	34,977,994	none	2			59
		34,989,359	34,997,422	none	2			59
		34,997,481	35,003,647	none	1			60
		35,017,193	35,024,369	5'NEUROD2	0			60
		35,032,319	35,039,952	5' end of PP1R1B	2			62
	7	35,046,103	35,048,937	3' end of PP1R1B and 5' end of STARD3	3		STARD3	65
		35,048,996	35,055,171	STARD3	1			66
		35,055,230	35,060,613	STARD3	1			67
		35,060,669	35,067,992	STARD3	1			68
		35,068,040	35,076,296	mainly 3'STARD3 and 5'TCAP	1			69
		35078588	35078647	PNMT	0			69
		35096706	35096765	PERLD1	0			69
		35,104,400	35,127,912	ERBB2	0			69
		35,127,971	35,138,310	Mainly 3'ERBB2	1			70
		35,138,937	35,140,314	C17orf37	0	0		70
		35,146,647	35,153,918	Mainly 5'GRB7		1		70
		35,153,964	35,157,606	GRB7		1		69
		35,161,931	35,167,534	none		1		68
	7	35,213,725	35,221,821	IKZF3 (also called ZNFN1A3)		1	IKZF3	67
		35,221,880	35,225,487	IKZF3 (also called ZNFN1A3)		1		66
		35,225,546	35,241,893	IKZF3 (also called ZNFN1A3)		2		65
		35,241,952	35,253,166	IKZF3 (also called ZNFN1A3)		1		63
		35,253,225	35,261,852	IKZF3 (also called ZNFN1A3)		1		62
		35,261,911	35,272,168	IKZF3 (also called ZNFN1A3)		1		61
		35,286,624	35,296,845	none		3		60
		35,286,624	35,296,845	3' end of ZPBP2		1		57
		35,316,157	35,319,630	GSDML		1		56
		35,319,689	35,325,155	GSDML		1		55
		35,325,214	35,330,867	Mainly 5' end of GSDML		2		54
		35,330,926	35,336,158	ORMDL3		1		52
		35,336,217	35,344,057	5' end of ORMDL3		1		51
		35,381,329	35,384,799	GSDMA		0		50
		35,384,858	35,385,941	GSDMA		2		50
	4	35,385,998	35,391,450	3'GSDMA and PSMD3		3	PSMD3	48
		35,403,918	35,407,717	PSMD3		1		45
		35,407,776	35,414,494	none		1		44
		35,414,553	35,418,317	none		1		43
		35,418,376	35,427,554	5'CSF3		1		42
		35,431,162	35,444,422	MED24 (also called THRAP4)		1		41
	6	35,478,056	35,486,136	THRA		2	THRA	40
		35,491,951	35,499,717	THRA		2		38
		35,499,773	35,502,756	THRA		1		36
		35,502,815	35,506,109	3' end of THRA and 3' end of NR1D1		1		35
		35,506,166	35,515,334	NR1D1		2		34
		35,515,413	35,522,891	none		1		32
		35,522,950	35,530,297	none		1		31
		35,530,356	35,539,490	MSL-1		2		30
		35,544,971	35,559,756	3' end of MSL-1 and 5' end of CASC3		1		28
		35,559,815	35,566,064	CASC3		1		27
	5	35,619,480	35,631,139	5'WIPF2 (also called WIRE)		1	WIPF2	26
		35,641,145	35,651,425	WIPF2		2		25
		35,690,695	35,696,930	3'WIPF2		2		23
	4	35,701,020	35,703,699	CDC6		2	CDC6	21
		35,708,883	35,718,061	3'CDC6		2		19
	6	35,718,120	35,725,383	RARA		2	RARA	17
		35,725,439	35,737,796	RARA		1		15
		35,737,855	35,742,720	RARA		2		14
		35,742,779	35,747,376	RARA		1		12
		35,767,436	35,771,011	3' end of GJD3		1		11
		35,771,060	35,775,174	GJD3		2		10
		35,775,233	35,779,708	none		2		8
		35,799,098	35,801,267	3' end of TOP2A		1		6
		35,826,302	35,840,935	5' end of TOP2A		1		5
		35,854,840	35,859,573	IGFBP4		1		4
		36,197,252	36,203,569	3'KRT28		1		3
		36,230,022	36,236,043	5'KRT10 and TMEM99		1		2
		36,396,116		KRT40**
		37,792,629	37,792,688	STAT3		1		1
tel
	T8035* : presents BP in ERBB2
	**DDX52 and KRT40 are the significant centromeric and telomeric borders of the ERBB2 amplified region defined in Breast tumors
	Individual amplicon border and tumoral molecular subtype		Luminal A (LA)
			ERBB2-like
			Basal
			Luminal B (LB)
			Normal-like
			Not assigned (NA)
			Not defined (ND)
	Molecular subtype of breast tumors were defined as previously reported [13]
	** Molecular subtype of cancer cell lines were defined as previously defined [16]
[truncated: 61 more columns]

## Sheet: Table 6A
Table S6A: Significantly altered regions found in the 54 samples harboring the 17q12-q21-amplification (defined by the score index with a threshold of 10-3)
										Genes harboring correlation between CNA and mRNA expression and commonly found with studies			Remarks
	Chr	Region	Start	End	Nb probes	Aberration	Freq.Mean (Gain-Amp or Loss-Del)	Nb Genes	Genes *	Chin et al Cancer Cell 2006 (OncoBAC: 2464 BAC array) [1]	Marchiò et al J Pathol 2008 [48]	Natrajan et al., Breast Cancer Res. Treatment 2009 [38] (32,000 BAC array)	Natrajan et al., clinical cancer Res. 2009 (32,000 BAC array) [47]
	1	1p36.33-p36.32	604268	3413395	293	Gain-Amp	4% - 0%	52	FLJ22639, LOC643837, LOC284600, FLJ39609, SAMD11, NOC2L, KLHL17, PLEKHN1, HES4, ISG15, AGRN, C1orf159, LOC254099, TTLL10, TNFRSF18, TNFRSF4, SDF4, B3GALT6, UBE2J2, MIB2, SCNN1D, MMP23B, hCG_20426, ATAD3A, SSU72, CDC2L2, NADK, GNB1, CALML6, TMEM52, LOC339457, KIAA1751, GABRD, PRKCZ, C1orf86, FLJ14100, SKI, MORN1, RER1, PEX10, PLCH2, PANK4, LOC115110, TNFRSF14, C1orf93, MMEL1, LOC284630, TLR5, ACTR…		No genomic similarity
	4	4p16.3	994482	1637942	71	Loss-Del	20% - 8%	13	FGFRL1, RNF212, FLJ35816, SPON2, LOC285463, CTBP1, C4orf42, MGC21675, MAEA, KIAA1530, CRIPAK, NKX1-1, FAM53A
		4q13.3	74671532	76270100	157	Gain-Amp	14% - 5%	20	AFP, AFM, hCG_1813624, RASSF6, IL8, CXCL6, PF4V1, CXCL1, PF4, PPBP, CXCL5, CXCL3, PPBPL2, CXCL2, MTHFD2L, EPGN, EREG, AREG, BTC, DKFZP564O0823
	7	7p22.3	898125	1345289	50	Loss-Del	12% - 6%	5	C7orf50, ZFAND2A, MICALL2, INTS1, MAFK
	8	8p23.3-p23.2	769124	2781895	189	Loss-Del	29% - 4%	10	C8orf68, LOC286083, DLGAP2, LOC728928, CLN8, ARHGEF10, KBTBD11, MYOM2, LOC286087, CSMD1
		8p11.23-p11.22	39148870	39693785	63	Loss-Del	20% - 8%	4	ADAM32, ADAM5P, ADAM3A, ADAM18
		8q23.3-q24.21	116366476	129491262	571	Gain-Amp	37% - 13%	33	TRPS1, EIF3H, C8orf53, RAD21, SLC30A8, MED30, EXT1, SAMD12, TNFRSF11B, COLEC10, MAL2, NOV, ENPP2, FAM91A1, C8orf54, LOC286052, C8orf78, TMEM65, TRMT12, RNF139, TATDN1, NDUFB9, MTSS1, LOC157381, ZNF572, SQLE, KIAA0196, NSMCE2, TRIB1, LOC650095, FAM84B, MYC, PVT1	SQLE, KIAA0196		MAL2, SQLE, KIAA0196	Natrajan et al reported that 8q24.1 amplifications (with a frequency of 50% and 21%) were associated with basal and non basal tumoral phenotypes [it spanned 128.34-128.89Mb, according to the March 2006 build (hg18)]
	9	9q34.3	136503317	137019516	84	Loss-Del	22% - 11%	20	GPSM1, CARD9, SNAPC4, SDCCAG3, PMPCA, INPP5E, SEC16A, C9orf163, NOTCH1, EGFL7, AGPAT2, FAM69B, SNHG7, LCN10, LCN6, LCN8, UNQ2541, TMEM141, C9orf86, PHPT1
	10	10q26.3	134086229	134634981	68	Loss-Del	17% - 6%	3	C10orf91, INPP5A, C10orf92, C10orf93
	11	11p15.5	182372	1674839	227	Loss-Del	21% - 7%	47	ODF3, BET1L, RIC8A, SIRT3, PSMD13, NLRP6, ATHL1, IFITM2, IFITM1, IFITM3, B4GALNT4, PKP3, SIGIRR, TMEM16J, PTDSS2, RNH1, HRAS, LRRC56, LOC692247, RASSF7, KIAA1542, IRF7, MUPCDH, DRD4, DEAF1, TMEM80, EPS8L2, TALDO1, PDDC1, NS3BP, CEND1, SLC25A22, LRDD, RPLP2, PNPLA2, EFCAB4A, CD151, POLR2L, TSPAN4, CHID1, AP2A2, MUC2, MUC5AC, MUC5B, TOLLIP, BRSK2, HCCA2
		11q13.5-q14.1	76586638	78158300	168	Gain-Amp	18% - 9%	18	MYO7A, GDPD4, PAK1, AQP11, CLNS1A, RSF1, HBXAP, C11orf67, INTS4, KCTD14, THRSP, NDUFC2, ALG8, KCTD21, USP35, GAB2, NARS2, ODZ4			RSF1, INTS4, KCTD21	Natrajan et al reported that 11q13.4-q14.1 amplifications (with a frequency of 15%) was exclusively associated with luminal tumoral phenotype [it spanned 74.18-77.29Mb, according to the March 2006 build (hg18)]
	14	14q11.1-q11.2	18149473	19433241	78	Gain-Amp	21% - 4%	1	LOC642426				Natrajan et al reported that 14q12, 14q12-q13.1 and 14q23.2-q23.3 amplifications (with an identical frequency of 12%) were exclusively associated with ERBB2 tumoral phenotype [they spanned 29.03-30.48Mb, 31.2-32.09Mb and 64-64.42Mb, respectively, according to the March 2006 build (hg18)]
		14q32.33	104868984	105239471	48	Loss-Del	20% - 8%	8	POTE14, OR4K2, PACS2, MTA1, CRIP2, CRIP1, C14orf80, TMEM121
	15	15q11.2	18362555	19869764	58	Loss-Del	23% - 6%	5	LOC283755, BCL8, LOC651964, POTE15, LOC727924
	16	16p13.3	433469	803070	61	Loss-Del	21% - 11%	16	RAB40C, WFIKKN1, C16orf14, WDR90, RHOT2, RHBDL1, STUB1, WDR24, FBXL16, METRN, C16orf24, HAGHL, NARFL, MSLN, RPUSD1, CHTF18
	17	17q12-q21.2	33047594	35805344	296	Gain-Amp	59% - 49%	44	DDX52, HNF1B, LOC284100, MRPL45, GPR179, SOCS7, ARHGAP23, SNIP, MLLT6, CISD3, PCGF2, PSMB3, PIP4K2B, CCDC49, LOC388381, RPL23, LASP1, FBXO47, LOC642808, PLXDC1, CACNB1, RPL19, STAC2, LOC90110, FBXL20, MED1, CRKRS, NEUROD2, PPP1R1B, STARD3, TCAP, PNMT, PERLD1, ERBB2, C17orf37, GRB7, CASC3, THRA, RAPGEFL1, WIPF2, CDC6, RARA, GJD3, TOP2A	STARD3, PERLD1, ERBB2, GRB7		DDX52, MRPL45, SOCS7, PSMB3, PIP4K2B, CCDC49, LASP1, FBXL20, MED1, STARD3, PERLD1, ERBB2, C17orf37, GRB7, RAPGEFL1, WIPF2, CDC6	Natrajan et al. reported that 17q21.1-q21.2 amplification (with a frequency of 100%) was exclusively associated with ERBB2 tumoral phenotype [it spanned 35.5-35.89Mb according to the March 2006 build (hg18)]. But they also pointed to other telomeric 17q amplicons (17q21.32, 17q21.32-q22, 17q23.1q23.2 and 17q23.3)
	19	19p13.3	1095296	1227482	27	Loss-Del	23% - 11%	2	SBNO2, STK11
		19q12	34837868	35531900	45	Gain-Amp	15% - 10%	4	PLEKHF1, C19orf12, CCNE1	CCNE1		CCNE1	Natrajan et al. reported that two 19q12 amplifications (with frequencies of 12% and 16%, respectively) were exclusively associated with basal tumoral phenotype [they spanned 33.86-34.13Mb and 34.64-34.91Mb according to the March 2006 build (hg18)]
	* bold : genes presents a significant deregulation of their gene expression in relation with their Copy number aberration

## Sheet: Table S6B
Table S6B – Gene expression deregulation frequencies of genes included in ERBB2-amplicon
Gene name	Gene.Title	Location	Start	End	CNV	Description	Nb Upregulated & Gained	%UG	Nb Upregulated & Amplified	%UA	Pearson (p.value)
AATF	apoptosis antagonizing transcription factor	17q12	32380370	32488249	Variation_37189	Homo sapiens apoptosis antagonizing transcription factor (AATF), mRNA.	9	0.176471	6	0.117647	<1.00E-12
ACACA	acetyl-Coenzyme A carboxylase alpha	17q12	32516039	32770924	Variation_37189	Homo sapiens acetyl-Coenzyme A carboxylase alpha (ACACA), transcript variant 1, mRNA.	9	0.176471	5	0.0980392	1.37051e-07
AP1GBP1	AP1 gamma subunit binding protein 1	17q12	32952676	33043559	Variation_37189	Homo sapiens AP1 gamma subunit binding protein 1 (AP1GBP1), transcript variant 1, mRNA.	11	0.215686	7	0.137255	<1.00E-12
DDX52	DEAD (Asp-Glu-Ala-Asp) box polypeptide 52	17q12	33043899	33077588	Variation_37189	Homo sapiens DEAD (Asp-Glu-Ala-Asp) box polypeptide 52 (DDX52), transcript variant 1, mRNA.	14	0.27451	10	0.196078	<1.00E-12
MRPL45	mitochondrial ribosomal protein L45	17q12	33706669	33732628	Variation_4034	Homo sapiens mitochondrial ribosomal protein L45 (MRPL45), nuclear gene encoding mitochondrial protein, mRNA.	10	0.196078	9	0.176471	<1.00E-12
SOCS7	suppressor of cytokine signaling 7	17q12	33762030	33809588	Variation_4034	Homo sapiens suppressor of cytokine signaling 7 (SOCS7), mRNA.	9	0.176471	8	0.156863	5.81546e-05
ARHGAP23	Rho GTPase activating protein 23	17q12	33920716	33922154	Variation_4034	Unknown	7	0.137255	6	0.117647	0.00369701
SNIP	SNAP25-interacting protein	17q12	33941166	33971661	Variation_4034	Homo sapiens SNAP25-interacting protein (SNIP), mRNA.	21	0.411765	16	0.313725	1.16918e-06
MLLT6	myeloid/lymphoid or mixed-lineage leukemia (trithorax homolog, Drosophila); translocated to, 6	17q12	34137983	34139582		Homo sapiens mRNA; cDNA DKFZp686J1719 (from clone DKFZp686J1719).	18	0.352941	14	0.27451	1.50278e-08
CISD3	CDGSH iron sulfur domain 3	17q12	34140176	34144440		Homo sapiens polycomb group ring finger 2 (PCGF2), mRNA.	18	0.352941	15	0.294118	1.67152e-08
PCGF2	polycomb group ring finger 2	17q12	34144058	34156407		Homo sapiens polycomb group ring finger 2 (PCGF2), mRNA.	12	0.235294	12	0.235294	<1.00E-12
PSMB3	proteasome (prosome, macropain) subunit, beta type, 3	17q12	34162588	34174003		Homo sapiens proteasome (prosome, macropain) subunit, beta type, 3 (PSMB3), mRNA.	15	0.294118	15	0.294118	1.75366e-08
PIP4K2B	phosphatidylinositol-5-phosphate 4-kinase, type II, beta	17q12	34175469	34209684		Homo sapiens phosphatidylinositol-4-phosphate 5-kinase, type II, beta (PIP5K2B), transcript variant 1, mRNA.	16	0.313725	14	0.27451	<1.00E-12
CCDC49	coiled-coil domain containing 49	17q12	34210213	34235115		Homo sapiens coiled-coil domain containing 49 (CCDC49), mRNA.	25	0.490196	17	0.333333	<1.00E-12
LASP1	LIM and SH3 protein 1	17q12	34279893	34331541		Homo sapiens LIM and SH3 protein 1 (LASP1), mRNA.	19	0.372549	15	0.294118	<1.00E-12
LOC642808	similar to RAD52 motif 1	17q12	34466797	34491230		Homo sapiens plexin domain containing 1 (PLXDC1), mRNA.	15	0.294118	14	0.27451	0.000215
CACNB1	calcium channel, voltage-dependent, beta 1 subunit	17q12	34583606	34607419	Variation_5006	Homo sapiens calcium channel, voltage-dependent, beta 1 subunit (CACNB1), transcript variant 1, mRNA.	7	0.137255	6	0.117647	0.000337316
LOC90110	hypothetical protein LOC90110	17q12	34662418	34664055	Variation_5006	Homo sapiens mRNA; cDNA DKFZp564O2364 (from clone DKFZp564O2364).	20	0.392157	18	0.352941	<1.00E-12
FBXL20	F-box and leucine-rich repeat protein 20	17q12	34670291	34674078	Variation_5006	Homo sapiens F-box and leucine-rich repeat protein 20 (FBXL20), mRNA.	28	0.54902	23	0.45098	<1.00E-12
MED1	mediator complex subunit 1	17q12	34814063	34815692		Homo sapiens F-box and leucine-rich repeat protein 20 (FBXL20), mRNA.	31	0.607843	24	0.470588	<1.00E-12
CRKRS	Cdc2-related kinase, arginine/serine-rich	17q12	34872779	34977338		Unknown	41	0.803922	36	0.705882	1.14989e-06
STARD3	StAR-related lipid transfer (START) domain containing 3	17q12	35046940	35073248		Homo sapiens START domain containing 3 (STARD3), mRNA.	45	0.882353	42	0.823529	0.00027425
PERLD1	per1-like domain containing 1	17q12	35080900	35097812		Homo sapiens per1-like domain containing 1 (PERLD1), mRNA.	47	0.921569	44	0.862745	2.26824e-05
ERBB2	v-erb-b2 erythroblastic leukemia viral oncogene homolog 2, neuro/glioblastoma derived oncogene homolog (avian)	17q12	35109876	35138354		Homo sapiens v-erb-b2 erythroblastic leukemia viral oncogene homolog 2, neuro/glioblastoma derived oncogene homolog (avian) (ERBB2), transcript variant 2, mRNA.	49	0.960784	47	0.921569	3.40051e-05
C17orf37	chromosome 17 open reading frame 37	17q12	35138934	35140281		Homo sapiens chromosome 17 open reading frame 37 (C17orf37), mRNA.	44	0.862745	43	0.843137	9.06394e-06
GRB7	growth factor receptor-bound protein 7	17q12	35152029	35156782		Homo sapiens growth factor receptor-bound protein 7 (GRB7), transcript variant 1, mRNA.	45	0.882353	44	0.862745	0.000217562
RAPGEFL1	Rap guanine nucleotide exchange factor (GEF)-like 1	17q21.1	35588138	35605426		Homo sapiens Rap guanine nucleotide exchange factor (GEF)-like 1 (RAPGEFL1), mRNA.	12	0.235294	10	0.196078	2.46019e-05
WIRE	Clone 24694 mRNA sequence	17q21.2	35634377	35635986		Homo sapiens WIRE protein (WIRE), mRNA.	15	0.294118	14	0.27451	8.29573e-08
WIPF2	WAS/WASL interacting protein family, member 2	17q21.2	35666215	35692581		Homo sapiens WIRE protein (WIRE), mRNA.	15	0.294118	11	0.215686	5.04204e-06
CDC6	cell division cycle 6 homolog (S. cerevisiae)	17q21.2	35697671	35712539		Homo sapiens CDC6 cell division cycle 6 homolog (S. cerevisiae) (CDC6), mRNA.	15	0.294118	9	0.176471	2.06612e-07
RARA	retinoic acid receptor, alpha	17q21.2	35718971	35767421		Homo sapiens retinoic acid receptor, alpha (RARA), transcript variant 1, mRNA.	10	0.196078	6	0.117647	2.30278e-06
TOP2A	topoisomerase (DNA) II alpha 170kDa	17q21.2	35798302	35827676		Homo sapiens topoisomerase (DNA) II alpha 170kDa (TOP2A), mRNA.	8	0.156863	4	0.0784314	0.000886761

## Sheet: Table S7A
Table S7A - Integrated genome analysis of ER- and ER+ ERBB2-amplified tumors
CNA							Gene expression							CNV	Gain						Amplification						Loss						Deletion						Gain / overexpression						Loss / down regulated expression
ProbeName	ChrName	Start	Stop	FeatureNum	Symbol	chr.loc.CGH	PID	Affy.Symbol	Gene.Title	chr.loc.maj	chr	Start.1	End	CNV ID	FnGER.0	FnGER.1	FGER.0	FGER.1	Fisher.c.GainER	Fisher.p.GainER	FnAER.0	FnAER.1	FAER.0	FAER.1	Fisher.c.AmpER	Fisher.p.AmpER	FnLER.0	FnLER.1	FLER.0	FLER.1	Fisher.c.LossER	Fisher.p.LossER	FnDER.0	FnDER.1	FDER.0	FDER.1	Fisher.c.DelER	Fisher.p.DelER	FnGUER.0	FnGUER.1	FGUER.0	FGUER.1	Fisher.c.GUER	Fisher.p.GUERcorc	FnLDER.0	FnLDER.1	FLDER.0	FLDER.1	Fisher.c.LDER
A_16_P15000916	1	604287	604346	25111	AK026901	chr1_p36.33	1560957_at	---	CDNA clone IMAGE:5268125	chr1p36.33	1	602623	606393	Variation_3274	25	20	0	2	Inf	0.213691	25	22	0	0	NA	NA	15	14	10	8	0.85996	1	22	19	3	3	1.15428	1	25	22	0	0	NA	NA	25	22	0	0	NA
A_16_P15001074	1	689581	689640	61523	LOC400723	chr1_p36.33	232953_at	LOC400723	hypothetical LOC400723	chr1p36.33	1	686750	699807	Variation_3274	25	22	0	0	NA	NA	25	22	0	0	NA	NA	13	15	12	7	0.513032	0.372975	20	21	5	1	0.196433	0.193612	25	22	0	0	NA	NA	25	22	0	0	NA
A_16_P00000017	1	796956	797005	107514	FLJ22639	chr1_p36.33	220399_at	FLJ22639	hypothetical protein FLJ22639	chr1p36.33	1	801448	802749	Variation_3274	25	22	0	0	NA	NA	25	22	0	0	NA	NA	25	20	0	2	Inf	0.213691	25	22	0	0	NA	NA	25	22	0	0	NA	NA	25	22	0	0	NA
A_16_P00000027	1	834458	834517	233244	LOC643837	chr1_p36.33	235497_at	LOC643837	hypothetical protein LOC643837	chr1p36.33	1	833769	834689	Variation_3274	24	22	1	0	NA	NA	25	22	0	0	NA	NA	24	21	1	1	NA	NA	25	22	0	0	NA	NA	25	22	0	0	NA	NA	24	22	1	0	NA
A_16_P35001586	1	850905	850949	47286	BC047940	chr1_p36.33								Variation_3274	25	22	0	0	NA	NA	25	22	0	0	NA	NA	23	20	2	2	1.14657	1	25	21	0	1	NA	NA
A_16_P00000060	1	886543	886598	227116	LOC284600	chr1_p36.33	1559083_x_at	LOC284600	hypothetical protein LOC284600	chr1p36.33	1	886677	890191	Variation_3274	24	21	1	1	NA	NA	25	22	0	0	NA	NA	18	15	7	7	1.19533	1	21	18	4	4	1.16283	1	25	22	0	0	NA	NA	25	22	0	0	NA
A_16_P15001594	1	892726	892785	8279	FLJ39609	chr1_p36.33	1555980_a_at	FLJ39609	Hypothetical protein FLJ39609	chr1p36.33	1	892107	896261	Variation_3274	24	22	1	0	NA	NA	24	22	1	0	NA	NA	18	14	7	8	1.45728	0.754587	18	18	7	4	0.578221	0.504629	24	22	1	0	NA	NA	25	22	0	0	NA
A_16_P00000114	1	919074	919130	82916	SAMD11	chr1_p36.33	1560477_a_at	SAMD11	sterile alpha motif domain containing 11	chr1p36.33	1	914795	919782	Variation_3274	24	22	1	0	NA	NA	25	22	0	0	NA	NA	23	14	2	8	6.30956	0.0303641	25	21	0	1	NA	NA	25	22	0	0	NA	NA	25	22	0	0	NA
A_16_P00000140	1	934659	934703	113860	NOC2L	chr1_p36.33	202115_s_at	NOC2L	nucleolar complex associated 2 homolog (S. cerevisiae)	chr1p36.33	1	919738	934774	Variation_3274	17	18	8	4	0.479759	0.33143	25	22	0	0	NA	NA	25	21	0	1	NA	NA	25	22	0	0	NA	NA	25	22	0	0	NA	NA	25	22	0	0	NA
A_16_P15001756	1	939315	939363	61543	KLHL17	chr1_p36.33	229792_at	KLHL17	kelch-like 17 (Drosophila)	chr1p36.33	1	940702	941166	Variation_3274	23	21	2	1	0.554421	1	24	22	1	0	NA	NA	19	15	6	7	1.46542	0.745044	22	19	3	3	1.15428	1	24	22	1	0	NA	NA	25	22	0	0	NA
A_16_P00000173	1	950081	950128	212754	PLEKHN1	chr1_p36.33	224125_at	PLEKHN1	pleckstrin homology domain containing, family N member 1	chr1p36.33	1	941943	950555	Variation_3274	25	22	0	0	NA	NA	25	22	0	0	NA	NA	23	18	2	4	2.50529	0.397988	25	22	0	0	NA	NA	25	22	0	0	NA	NA	25	22	0	0	NA
A_16_P15001830	1	964730	964780	184479	BX648399	chr1_p36.33								Variation_3274	25	22	0	0	NA	NA	25	22	0	0	NA	NA	25	22	0	0	NA	NA	25	22	0	0	NA	NA
A_16_P00000195	1	971551	971610	34368	HES4	chr1_p36.33	227347_x_at	HES4	hairy and enhancer of split 4 (Drosophila)	chr1p36.33	1	974408	976281	Variation_3274	25	22	0	0	NA	NA	25	22	0	0	NA	NA	15	12	10	10	1.24405	0.772886	22	19	3	3	1.15428	1	25	22	0	0	NA	NA	23	20	2	2	1.14657
A_16_P15001886	1	988528	988586	5514	ISG15	chr1_p36.33	205483_s_at	ISG15	ISG15 ubiquitin-like modifier	chr1p36.33	1	988945	989986	Variation_3274	24	22	1	0	NA	NA	25	22	0	0	NA	NA	25	22	0	0	NA	NA	25	22	0	0	NA	NA	25	22	0	0	NA	NA	25	22	0	0	NA
A_16_P15001906	1	997541	997585	229073	AGRN	chr1_p36.33	212283_at	AGRN	agrin	chr1p36.33	1	995648	1031422	Variation_3274	24	22	1	0	NA	NA	25	22	0	0	NA	NA	25	18	0	4	Inf	0.0410114	25	22	0	0	NA	NA	25	22	0	0	NA	NA	25	22	0	0	NA
A_14_P139527	1	1089934	1089993	209253	C1orf159	chr1_p36.33	219337_at	C1orf159	chromosome 1 open reading frame 159	chr1p36.33	1	1057125	1091394	Variation_34671	22	21	3	1	0.356477	0.611471	24	22	1	0	NA	NA	22	22	3	0	0	0.236818	25	22	0	0	NA	NA	25	22	0	0	NA	NA	25	22	0	0	NA
A_16_P15002253	1	1116011	1116057	172633	LOC254099	chr1_p36.33	1562788_at	LOC254099	hypothetical protein LOC254099	chr1p36.33	1	1112319	1119355	Variation_11372	21	22	4	0	0	0.111933	24	22	1	0	NA	NA	25	19	0	3	Inf	0.0949738	25	22	0	0	NA	NA	25	22	0	0	NA	NA	25	22	0	0	NA
A_16_P15002406	1	1171798	1171842	71597	TTLL10	chr1_p36.33	236418_at	TTLL10	tubulin tyrosine ligase-like family, member 10	chr1p36.33	1	1159304	1172851	Variation_0001	25	22	0	0	NA	NA	25	22	0	0	NA	NA	24	21	1	1	NA	NA	25	22	0	0	NA	NA	25	22	0	0	NA	NA	24	21	1	1	NA
A_16_P15002418	1	1175190	1175242	162010	TNFRSF18	chr1_p36.33	223851_s_at	TNFRSF18	tumor necrosis factor receptor superfamily, member 18	chr1p36.33	1	1178810	1181874	Variation_0001	23	22	2	0	0	0.491212	25	22	0	0	NA	NA	23	17	2	5	3.29644	0.227582	24	20	1	2	2.35655	0.592969	25	22	0	0	NA	NA	25	22	0	0	NA
A_16_P00000486	1	1185832	1185883	59115	TNFRSF4	chr1_p36.33	214228_x_at	TNFRSF4	tumor necrosis factor receptor superfamily, member 4	chr1p36.33	1	1186628	1189456	Variation_0001	24	22	1	0	NA	NA	25	22	0	0	NA	NA	19	16	6	6	1.18315	1	24	19	1	3	3.68858	0.327783	24	22	1	0	NA	NA	25	21	0	1	NA
A_14_P107170	1	1206074	1206119	50643	SDF4	chr1_p36.33	217855_x_at	SDF4	stromal cell derived factor 4	chr1p36.33	1	1192233	1207334	Variation_0001	22	22	3	0	0	0.236818	25	22	0	0	NA	NA	24	20	1	2	2.35655	0.592969	25	22	0	0	NA	NA	25	22	0	0	NA	NA	25	21	0	1	NA
A_16_P15002534	1	1210241	1210300	116825	B3GALT6	chr1_p36.33	225733_at	B3GALT6	UDP-Gal:betaGal beta 1,3-galactosyltransferase polypeptide 6	chr1p36.33	1	1208067	1210344	Variation_0001	24	22	1	0	NA	NA	25	22	0	0	NA	NA	19	17	6	5	0.932807	1	22	18	3	4	1.61266	0.690244	25	22	0	0	NA	NA	25	22	0	0	NA
A_16_P00000587	1	1246807	1246861	76525	UBE2J2	chr1_p36.33	225209_s_at	UBE2J2	ubiquitin-conjugating enzyme E2, J2 (UBC6 homolog, yeast)	chr1p36.33	1	1230203	1249151	Variation_0001	25	22	0	0	NA	NA	25	22	0	0	NA	NA	19	18	6	4	0.708954	0.729798	24	22	1	0	NA	NA	25	22	0	0	NA	NA	24	19	1	3	3.68858
A_16_P15002665	1	1250923	1250967	90012	MIB2	chr1_p36.33	241541_at	MIB2	Mindbomb homolog 2 (Drosophila)	chr1p36.33	1	1249833	1251154	Variation_0001	24	22	1	0	NA	NA	25	22	0	0	NA	NA	24	19	1	3	3.68858	0.327783	25	22	0	0	NA	NA	25	22	0	0	NA	NA	25	22	0	0	NA
A_16_P00000610	1	1266212	1266256	241664	SCNN1D	chr1_p36.33	208458_at	SCNN1D	sodium channel, nonvoltage-gated 1, delta	chr1p36.33	1	1259327	1266913	Variation_0001	21	20	4	2	0.532045	0.67013	25	22	0	0	NA	NA	23	19	2	3	1.79283	0.653637	24	21	1	1	NA	NA	25	22	0	0	NA	NA	25	22	0	0	NA
A_16_P00000669	1	1330569	1330613	231445	MMP23B	chr1_p36.33	207118_s_at	MMP23B	matrix metallopeptidase 23B	chr1p36.33	1	1266152	1331801	Variation_0001	25	22	0	0	NA	NA	25	22	0	0	NA	NA	25	22	0	0	NA	NA	25	22	0	0	NA	NA	25	22	0	0	NA	NA	25	22	0	0	NA
A_16_P35003440	1	1441599	1441643	176134	hCG_20426	chr1_p36.33	1556181_at	hCG_20426	hCG20426	chr1p36.33	1	1439066	1442416	Variation_3276	25	22	0	0	NA	NA	25	22	0	0	NA	NA	25	21	0	1	NA	NA	25	22	0	0	NA	NA	25	22	0	0	NA	NA	25	21	0	1	NA
A_16_P35003742	1	1549737	1549781	174485	ATAD3A	chr1_p36.33	219068_x_at	ATAD3A	ATPase family, AAA domain containing 3A	chr1p36.33	1	1532821	1555334	Variation_3276	25	21	0	1	NA	NA	25	22	0	0	NA	NA	25	22	0	0	NA	NA	25	22	0	0	NA	NA	25	22	0	0	NA	NA	25	22	0	0	NA
A_14_P136289	1	1590570	1590629	2840	SSU72	chr1_p36.33	223051_at	SSU72	SSU72 RNA polymerase II CTD phosphatase homolog (S. cerevisiae)	chr1p36.33	1	1562319	1595508	Variation_3276	25	22	0	0	NA	NA	25	22	0	0	NA	NA	19	18	6	4	0.708954	0.729798	25	22	0	0	NA	NA	25	22	0	0	NA	NA	24	21	1	1	NA
A_16_P35003882	1	1595891	1595942	102496	AF161351	chr1_p36.33	233452_at	---	HSPC088	chr1p36.33	1	1595621	1596640	Variation_3276	18	18	7	4	0.578221	0.504629	23	20	2	2	1.14657	1	15	14	10	8	0.85996	1	22	16	3	6	2.69079	0.270168	25	22	0	0	NA	NA	25	22	0	0	NA
A_16_P00000754	1	1686141	1686200	105447	CDC2L2	chr1_p36.33	212401_s_at	CDC2L2	cell division cycle 2-like 2 (PITSLRE proteins)	chr1p36.33	1	1665983	1687937	Variation_3276	14	16	11	6	0.484912	0.362048	24	22	1	0	NA	NA	25	21	0	1	NA	NA	25	21	0	1	NA	NA	25	21	0	1	NA	NA	25	22	0	0	NA
A_14_P108381	1	1741058	1741117	122786	NADK	chr1_p36.33	208918_s_at	NADK	NAD kinase	chr1p36.33	1	1714832	1742418	Variation_3276	25	22	0	0	NA	NA	25	22	0	0	NA	NA	23	19	2	3	1.79283	0.653637	25	22	0	0	NA	NA	25	22	0	0	NA	NA	25	22	0	0	NA
A_16_P00000889	1	1844929	1844987	14794	GNB1	chr1_p36.33	200745_s_at	GNB1	guanine nucleotide binding protein (G protein), beta polypeptide 1	chr1p36.33	1	1748886	1854690	Variation_3276	25	22	0	0	NA	NA	25	22	0	0	NA	NA	24	16	1	6	8.62036	0.0400145	25	22	0	0	NA	NA	25	22	0	0	NA	NA	25	22	0	0	NA
A_16_P00000933	1	1875511	1875570	178589	CALML6	chr1_p36.33	1552402_at	CALML6	calmodulin-like 6	chr1p36.33	1	1878708	1880895	Variation_3276	25	22	0	0	NA	NA	25	22	0	0	NA	NA	21	21	4	1	0.256668	0.352451	25	22	0	0	NA	NA	25	22	0	0	NA	NA	25	22	0	0	NA
A_16_P00000942	1	1881181	1881239	104117	TMEM52	chr1_p36.33	230467_at	TMEM52	transmembrane protein 52	chr1p36.33	1	1881191	1882106	Variation_3276	24	22	1	0	NA	NA	25	22	0	0	NA	NA	24	20	1	2	2.35655	0.592969	24	21	1	1	NA	NA	25	22	0	0	NA	NA	25	22	0	0	NA
A_16_P00000956	1	1889506	1889555	235494	LOC339457	chr1_p36.33	215788_at	LOC339457	hypothetical protein LOC339457	chr1p36.33	1	1885551	1891530	Variation_3276	21	19	4	3	0.832247	1	23	21	2	1	0.554421	1	25	20	0	2	Inf	0.213691	25	21	0	1	NA	NA	25	22	0	0	NA	NA	25	22	0	0	NA
A_16_P15004152	1	1948751	1948810	170285	KIAA1751	chr1_p36.33	216807_at	KIAA1751	KIAA1751	chr1p36.33	1	1918366	1952236	Variation_3276	25	22	0	0	NA	NA	25	22	0	0	NA	NA	21	16	4	6	1.94027	0.47961	23	19	2	3	1.79283	0.653637	25	22	0	0	NA	NA	25	22	0	0	NA
A_16_P00001037	1	1963029	1963088	37732	AK127388	chr1_p36.33	1556400_at	---	CDNA FLJ30146 fis, clone BRACE2000256	chr1p36.33	1	1976798	1979131	Variation_3276	24	22	1	0	NA	NA	25	22	0	0	NA	NA	23	18	2	4	2.50529	0.397988	24	20	1	2	2.35655	0.592969	25	22	0	0	NA	NA	25	22	0	0	NA
A_16_P35004752	1	1978281	1978340	242282	AK054708	chr1_p36.33	1556400_at	---	CDNA FLJ30146 fis, clone BRACE2000256	chr1p36.33	1	1976798	1979131	Variation_3276	25	22	0	0	NA	NA	25	22	0	0	NA	NA	21	19	4	3	0.832247	1	25	21	0	1	NA	NA	25	22	0	0	NA	NA	25	22	0	0	NA
A_16_P15004237	1	1990927	1990984	93712	GABRD	chr1_p36.33	208457_at	GABRD	gamma-aminobutyric acid (GABA) A receptor, delta	chr1p36.33	1	1983024	1993883	Variation_3276	24	22	1	0	NA	NA	25	22	0	0	NA	NA	23	19	2	3	1.79283	0.653637	24	20	1	2	2.35655	0.592969	25	22	0	0	NA	NA	25	22	0	0	NA
A_14_P111876	1	2145395	2145454	24020	PRKCZ	chr1_p36.33	202178_at	PRKCZ	protein kinase C, zeta	chr1p36.33	1	2014231	2148989	Variation_4192	24	22	1	0	NA	NA	25	22	0	0	NA	NA	20	12	5	10	3.2448	0.11554	23	19	2	3	1.79283	0.653637	25	22	0	0	NA	NA	24	21	1	1	NA
A_16_P00001341	1	2165653	2165703	236398	C1orf86	chr1_p36.33	236499_at	C1orf86	chromosome 1 open reading frame 86	chr1p36.33	1	2157718	2167495	Variation_4192	24	22	1	0	NA	NA	25	22	0	0	NA	NA	23	16	2	6	4.1812	0.122828	25	20	0	2	Inf	0.213691	25	22	0	0	NA	NA	25	22	0	0	NA
A_14_P136313	1	2176275	2176320	141965	FLJ14100	chr1_p36.33	220579_at	FLJ14100	hypothetical protein FLJ14100	chr1p36.33	1	2175521	2177782	Variation_4192	23	21	2	1	0.554421	1	24	22	1	0	NA	NA	20	17	5	5	1.17239	1	24	19	1	3	3.68858	0.327783	25	22	0	0	NA	NA	25	22	0	0	NA
A_14_P104756	1	2270694	2270753	120442	SKI	chr1_p36.33	204270_at	SKI	v-ski sarcoma viral oncogene homolog (avian)	chr1p36.33	1	2192295	2273179	Variation_4192	24	21	1	1	NA	NA	25	22	0	0	NA	NA	22	17	3	5	2.12164	0.445537	24	22	1	0	NA	NA	25	22	0	0	NA	NA	25	21	0	1	NA
A_16_P00001630	1	2353557	2353616	133541	MORN1	chr1_p36.32	222933_at	MORN1	MORN repeat containing 1	chr1p36.33	1	2284853	2355155	Variation_4193	25	22	0	0	NA	NA	25	22	0	0	NA	NA	22	20	3	2	0.738134	1	25	22	0	0	NA	NA	25	22	0	0	NA	NA	25	22	0	0	NA
A_16_P00001649	1	2364229	2364288	93524	RER1	chr1_p36.32	202297_s_at	RER1	RER1 retention in endoplasmic reticulum 1 homolog (S. cerevisiae)	chr1p36.32	1	2355433	2367352		25	22	0	0	NA	NA	25	22	0	0	NA	NA	22	20	3	2	0.738134	1	24	22	1	0	NA	NA	25	22	0	0	NA	NA	25	22	0	0	NA
A_14_P132953	1	2371840	2371899	167782	PEX10	chr1_p36.32	206352_s_at	PEX10	peroxisome biogenesis factor 10	chr1p36.32	1	2368419	2376172		25	22	0	0	NA	NA	25	22	0	0	NA	NA	22	19	3	3	1.15428	1	25	22	0	0	NA	NA	25	22	0	0	NA	NA	25	22	0	0	NA
A_16_P15005566	1	2436528	2436580	207662	AK122591	chr1_p36.32									23	20	2	2	1.14657	1	24	21	1	1	NA	NA	25	22	0	0	NA	NA	25	22	0	0	NA	NA
A_14_P116207	1	2469093	2469152	102617	PLCH2	chr1_p36.32	206080_at	PLCH2	phospholipase C, eta 2	chr1p36.32	1	2461382	2469129	Variation_9866	25	22	0	0	NA	NA	25	22	0	0	NA	NA	13	9	12	13	1.54983	0.561333	14	13	11	9	0.883496	1	25	22	0	0	NA	NA	24	21	1	1	NA
A_14_P132328	1	2488099	2488158	31862	PANK4	chr1_p36.32	218771_at	PANK4	pantothenate kinase 4	chr1p36.32	1	2472136	2490197	Variation_9866	24	22	1	0	NA	NA	25	22	0	0	NA	NA	25	20	0	2	Inf	0.213691	25	22	0	0	NA	NA	25	22	0	0	NA	NA	25	22	0	0	NA
A_16_P00001928	1	2517795	2517839	163894	LOC115110	chr1_p36.32	232190_x_at	LOC115110	hypothetical protein LOC115110	chr1p36.32	1	2513520	2518725	Variation_9866	24	22	1	0	NA	NA	25	22	0	0	NA	NA	24	18	1	4	5.15899	0.171023	24	20	1	2	2.35655	0.592969	25	22	0	0	NA	NA	25	22	0	0	NA
A_14_P130946	1	2521526	2521583	169364	TNFRSF14	chr1_p36.32	209354_at	TNFRSF14	tumor necrosis factor receptor superfamily, member 14 (herpesvirus entry mediator)	chr1p36.32	1	2521531	2528882	Variation_9866	25	22	0	0	NA	NA	25	22	0	0	NA	NA	20	17	5	5	1.17239	1	25	19	0	3	Inf	0.0949738	25	22	0	0	NA	NA	24	22	1	0	NA
A_16_P00001946	1	2529144	2529192	156284	AK128532	chr1_p36.32								Variation_37093	25	22	0	0	NA	NA	25	22	0	0	NA	NA	23	14	2	8	6.30956	0.0303641	25	22	0	0	NA	NA
A_14_P105255	1	2553567	2553612	87989	C1orf93	chr1_p36.32	231835_at	C1orf93	chromosome 1 open reading frame 93	chr1p36.32	1	2552194	2555069	Variation_37096	25	22	0	0	NA	NA	25	22	0	0	NA	NA	23	19	2	3	1.79283	0.653637	24	21	1	1	NA	NA	25	22	0	0	NA	NA	25	22	0	0	NA
A_16_P00002011	1	2591016	2591075	127866	MMEL1	chr1_p36.32	1552930_at	MMEL1	membrane metallo-endopeptidase-like 1	chr1p36.32	1	2554247	2596591		25	21	0	1	NA	NA	25	22	0	0	NA	NA	22	21	3	1	0.356477	0.611471	25	22	0	0	NA	NA	25	21	0	1	NA	NA	25	22	0	0	NA
A_16_P00002022	1	2599935	2599994	95207	LOC284630	chr1_p36.32	1565729_at	LOC284630	hypothetical protein LOC284630	chr1p36.32	1	2596200	2603313		25	22	0	0	NA	NA	25	22	0	0	NA	NA	21	17	4	5	1.52978	0.714786	25	22	0	0	NA	NA	25	22	0	0	NA	NA	25	22	0	0	NA
A_16_P15006922	1	2926305	2926364	220883	TLR5	chr1_p36.32	210166_at	TLR5	toll-like receptor 5	chr1p36.32	1	2899005	2932110		25	22	0	0	NA	NA	25	22	0	0	NA	NA	18	17	7	5	0.760798	0.747108	25	22	0	0	NA	NA	25	22	0	0	NA	NA	21	21	4	1	0.256668
A_14_P122615	1	2961144	2961190	37364	ACTRT2	chr1_p36.32	237360_at	ACTRT2	actin-related protein T2	chr1p36.32	1	2961932	2962624		24	22	1	0	NA	NA	25	22	0	0	NA	NA	22	15	3	7	3.33216	0.154367	23	19	2	3	1.79283	0.653637	25	22	0	0	NA	NA	25	21	0	1	NA
A_14_P107123	1	2999576	2999635	6283	FLJ42875	chr1_p36.32	237108_x_at	FLJ42875	FLJ42875 protein	chr1p36.32	1	2999331	3000946		25	22	0	0	NA	NA	25	22	0	0	NA	NA	20	16	5	6	1.48699	0.732232	25	22	0	0	NA	NA	25	22	0	0	NA	NA	25	22	0	0	NA
A_16_P15008404	1	3377870	3377929	58598	PRDM16	chr1_p36.32	232424_at	PRDM16	PR domain containing 16	chr1p36.32	1	3351420	3378342	Variation_4196	25	22	0	0	NA	NA	25	22	0	0	NA	NA	23	20	2	2	1.14657	1	25	22	0	0	NA	NA	25	22	0	0	NA	NA	25	22	0	0	NA
A_16_P00003269	1	3399732	3399791	97115	CR609468	chr1_p36.32								Variation_4196	23	22	2	0	0	0.491212	25	22	0	0	NA	NA	24	21	1	1	NA	NA	25	22	0	0	NA	NA
A_14_P101275	1	3413337	3413395	178173	ARHGEF16	chr1_p36.32	208009_s_at	ARHGEF16	Rho guanine exchange factor (GEF) 16	chr1p36.32	1	3406691	3420832	Variation_3278	25	20	0	2	Inf	0.213691	25	22	0	0	NA	NA	17	14	8	8	1.20926	0.768221	20	20	5	2	0.407548	0.422728	25	22	0	0	NA	NA	25	22	0	0	NA
A_16_P00906852	4	1010247	1010306	182663	FGFRL1	chr4_p16.3	223321_s_at	FGFRL1	fibroblast growth factor receptor-like 1	chr4p16.3	4	995526	1010493		23	21	2	1	0.554421	1	25	21	0	1	NA	NA	17	17	8	5	0.631267	0.530343	20	18	5	4	0.891114	1	25	22	0	0	NA	NA	22	22	3	0	0
A_14_P118151	4	1076990	1077049	209825	RNF212	chr4_p16.3	1557031_at	RNF212	ring finger protein 212	chr4p16.3	4	1076926	1097145		24	22	1	0	NA	NA	25	22	0	0	NA	NA	14	19	11	3	0.208022	0.0293106	23	22	2	0	0	0.491212	25	22	0	0	NA	NA	25	22	0	0	NA
A_16_P00907008	4	1136597	1136656	163297	FLJ35816	chr4_p16.3	1564152_at	FLJ35816	FLJ35816 protein	chr4p16.3	4	1134989	1137319		24	22	1	0	NA	NA	25	22	0	0	NA	NA	22	21	3	1	0.356477	0.611471	25	22	0	0	NA	NA	25	22	0	0	NA	NA	25	22	0	0	NA
A_14_P130673	4	1153155	1153202	241114	SPON2	chr4_p16.3	218638_s_at	SPON2	spondin 2, extracellular matrix protein	chr4p16.3	4	1150552	1156427		22	19	3	3	1.15428	1	25	22	0	0	NA	NA	25	21	0	1	NA	NA	25	22	0	0	NA	NA	25	22	0	0	NA	NA	25	22	0	0	NA
A_14_P117618	4	1195128	1195177	58259	LOC285463	chr4_p16.3	1563571_at	LOC285463	hypothetical protein LOC285463	chr4p16.3	4	1193737	1202209		24	19	1	3	3.68858	0.327783	25	22	0	0	NA	NA	23	20	2	2	1.14657	1	24	21	1	1	NA	NA	25	22	0	0	NA	NA	25	22	0	0	NA
A_16_P00907134	4	1230468	1230527	24700	CTBP1	chr4_p16.3	203392_s_at	CTBP1	C-terminal binding protein 1	chr4p16.3	4	1195117	1232621		23	21	2	1	0.554421	1	25	22	0	0	NA	NA	18	16	7	6	0.965021	1	23	18	2	4	2.50529	0.397988	25	22	0	0	NA	NA	24	21	1	1	NA
A_14_P102349	4	1235568	1235623	2194	C4orf42	chr4_p16.3	232066_x_at	C4orf42	chromosome 4 open reading frame 42	chr4p16.3	4	1234612	1236213		23	18	2	4	2.50529	0.397988	25	22	0	0	NA	NA	25	22	0	0	NA	NA	25	22	0	0	NA	NA	25	22	0	0	NA	NA	25	22	0	0	NA
A_16_P00907151	4	1249496	1249555	15420	MGC21675	chr4_p16.3	237642_at	MGC21675	Hypothetical protein MGC21675	chr4p16.3	4	1249369	1249780		25	22	0	0	NA	NA	25	22	0	0	NA	NA	22	19	3	3	1.15428	1	25	22	0	0	NA	NA	25	22	0	0	NA	NA	25	22	0	0	NA
A_16_P16566514	4	1261339	1261398	166821	AK125775	chr4_p16.3									24	21	1	1	NA	NA	25	22	0	0	NA	NA	23	22	2	0	0	0.491212	25	22	0	0	NA	NA
A_14_P136594	4	1322963	1323022	199760	MAEA	chr4_p16.3	207922_s_at	MAEA	macrophage erythroblast attacher	chr4p16.3	4	1273542	1323724		22	19	3	3	1.15428	1	24	22	1	0	NA	NA	16	14	9	8	1.01554	1	24	20	1	2	2.35655	0.592969	25	22	0	0	NA	NA	25	21	0	1	NA
A_16_P00907312	4	1365841	1365898	163757	KIAA1530	chr4_p16.3	233893_s_at	KIAA1530	KIAA1530	chr4p16.3	4	1330933	1371562		25	21	0	1	NA	NA	25	22	0	0	NA	NA	16	17	9	5	0.530126	0.35807	19	18	6	4	0.708954	0.729798	25	22	0	0	NA	NA	23	21	2	1	0.554421
A_14_P104978	4	1379480	1379538	57210	CRIPAK	chr4_p16.3	228318_s_at	CRIPAK	cysteine-rich PAK1 inhibitor	chr4p16.3	4	1379117	1379607	Variation_36199	25	22	0	0	NA	NA	25	22	0	0	NA	NA	22	18	3	4	1.61266	0.690244	25	22	0	0	NA	NA	25	22	0	0	NA	NA	24	22	1	0	NA
A_16_P16566848	4	1384216	1384260	60715	NKX1-1	chr4_p16.3	1565537_at	NKX1-1	NK1 homeobox 1	chr4p16.3	4	1386870	1386987	Variation_36199	23	21	2	1	0.554421	1	25	22	0	0	NA	NA	25	21	0	1	NA	NA	25	22	0	0	NA	NA	25	22	0	0	NA	NA	25	22	0	0	NA
A_16_P16567416	4	1637883	1637942	216056	FAM53A	chr4_p16.3	1569139_s_at	FAM53A	family with sequence similarity 53, member A	chr4p16.3	4	1609618	1653084	Variation_3476	25	22	0	0	NA	NA	25	22	0	0	NA	NA	20	20	5	2	0.407548	0.422728	25	21	0	1	NA	NA	25	22	0	0	NA	NA	24	22	1	0	NA
A_14_P200123	4	74683145	74683204	34581	AFP	chr4_q13.3	204694_at	AFP	alpha-fetoprotein	chr4q13.3	4	74666967	74686527		21	20	4	2	0.532045	0.67013	25	22	0	0	NA	NA	23	22	2	0	0	0.491212	25	22	0	0	NA	NA	25	22	0	0	NA	NA	24	22	1	0	NA
A_16_P01000254	4	74730754	74730813	69991	AFM	chr4_q13.3	206840_at	AFM	afamin	chr4q13.3	4	74712493	74734752		17	18	8	4	0.479759	0.33143	22	22	3	0	0	0.236818	25	22	0	0	NA	NA	25	22	0	0	NA	NA	25	22	0	0	NA	NA	25	22	0	0	NA
A_14_P111961	4	74756162	74756221	18201	hCG_1813624	chr4_q13.3	240380_at	hCG_1813624	hCG1813624	chr4q13.3	4	74740990	74765133		21	20	4	2	0.532045	0.67013	22	22	3	0	0	0.236818	24	21	1	1	NA	NA	24	22	1	0	NA	NA	25	22	0	0	NA	NA	25	22	0	0	NA
A_14_P107048	4	74849878	74849937	123482	RASSF6	chr4_q13.3									21	20	4	2	0.532045	0.67013	23	22	2	0	0	0.491212	24	22	1	0	NA	NA	25	22	0	0	NA	NA
A_14_P105298	4	74974180	74974239	8487	IL8	chr4_q13.3									17	18	8	4	0.479759	0.33143	23	20	2	2	1.14657	1	25	22	0	0	NA	NA	25	22	0	0	NA	NA
A_14_P129158	4	75068765	75068824	175783	CXCL6	chr4_q13.3	206336_at	CXCL6	chemokine (C-X-C motif) ligand 6 (granulocyte chemotactic protein 2)	chr4q13.3	4	75067447	75069512		21	20	4	2	0.532045	0.67013	24	22	1	0	NA	NA	25	22	0	0	NA	NA	25	22	0	0	NA	NA	25	22	0	0	NA	NA	25	22	0	0	NA
A_16_P01000730	4	75083413	75083472	225567	PF4V1	chr4_q13.3	207815_at	PF4V1	platelet factor 4 variant 1	chr4q13.3	4	75084047	75085233		20	19	5	3	0.637707	0.705732	23	22	2	0	0	0.491212	25	22	0	0	NA	NA	25	22	0	0	NA	NA	25	22	0	0	NA	NA	25	22	0	0	NA
A_16_P16728048	4	75097823	75097882	106265	CXCL1	chr4_q13.3	204470_at	CXCL1	chemokine (C-X-C motif) ligand 1 (melanoma growth stimulating activity, alpha)	chr4q13.3	4	75100143	75101988		19	17	6	5	0.932807	1	23	22	2	0	0	0.491212	25	19	0	3	Inf	0.0949738	25	22	0	0	NA	NA	24	22	1	0	NA	NA	25	22	0	0	NA
A_14_P122389	4	75211884	75211943	121853	PF4	chr4_q13.3	206390_x_at	PF4	platelet factor 4 (chemokine (C-X-C motif) ligand 4)	chr4q13.3	4	75211830	75212712		22	19	3	3	1.15428	1	23	22	2	0	0	0.491212	22	21	3	1	0.356477	0.611471	25	22	0	0	NA	NA	25	22	0	0	NA	NA	25	22	0	0	NA
A_14_P108762	4	75217929	75217988	182173	PPBP	chr4_q13.3	214146_s_at	PPBP	pro-platelet basic protein (chemokine (C-X-C motif) ligand 7)	chr4q13.3	4	75217789	75218406		21	21	4	1	0.256668	0.352451	23	22	2	0	0	0.491212	23	21	2	1	0.554421	1	25	22	0	0	NA	NA	25	22	0	0	NA	NA	24	21	1	1	NA
A_14_P109443	4	75227856	75227915	210651	CXCL5	chr4_q13.3	214974_x_at	CXCL5	chemokine (C-X-C motif) ligand 5	chr4q13.3	4	75226393	75228140		19	19	6	3	0.507285	0.470318	22	21	3	1	0.356477	0.611471	25	21	0	1	NA	NA	25	22	0	0	NA	NA	25	22	0	0	NA	NA	25	21	0	1	NA
A_14_P117173	4	75268409	75268459	103672	CXCL3	chr4_q13.3	207850_at	CXCL3	chemokine (C-X-C motif) ligand 3	chr4q13.3	4	75267348	75269440		21	20	4	2	0.532045	0.67013	22	21	3	1	0.356477	0.611471	25	22	0	0	NA	NA	25	22	0	0	NA	NA	25	22	0	0	NA	NA	25	22	0	0	NA
A_14_P139439	4	75285673	75285731	204494	PPBPL2	chr4_q13.3	208346_at	PPBPL2	pro-platelet basic protein-like 2	chr4q13.3	4	75284789	75286151		22	20	3	2	0.738134	1	23	22	2	0	0	0.491212	25	22	0	0	NA	NA	25	22	0	0	NA	NA	25	22	0	0	NA	NA	25	22	0	0	NA
A_14_P132400	4	75328235	75328294	222387	CXCL2	chr4_q13.3	209774_x_at	CXCL2	chemokine (C-X-C motif) ligand 2	chr4q13.3	4	75327835	75329927		22	20	3	2	0.738134	1	23	22	2	0	0	0.491212	25	22	0	0	NA	NA	25	22	0	0	NA	NA	25	22	0	0	NA	NA	25	22	0	0	NA
A_16_P36781957	4	75533093	75533152	54774	MTHFD2L	chr4_q13.3	220346_at	MTHFD2L	methylenetetrahydrofolate dehydrogenase (NADP+ dependent) 2-like	chr4q13.3	4	75430545	75533847		21	20	4	2	0.532045	0.67013	22	21	3	1	0.356477	0.611471	25	22	0	0	NA	NA	25	22	0	0	NA	NA	22	21	3	1	0.356477	0.611471	25	22	0	0	NA
A_16_P16728994	4	75544079	75544138	80959	EPGN	chr4_q13.3									20	20	5	2	0.407548	0.422728	22	22	3	0	0	0.236818	24	22	1	0	NA	NA	25	22	0	0	NA	NA
A_16_P16729041	4	75558909	75558968	75347	BC016361	chr4_q13.3									21	20	4	2	0.532045	0.67013	23	22	2	0	0	0.491212	24	22	1	0	NA	NA	25	22	0	0	NA	NA
A_16_P16729200	4	75618934	75618993	53305	EREG	chr4_q13.3	205767_at	EREG	epiregulin	chr4q13.3	4	75595894	75619512		21	19	4	3	0.832247	1	24	22	1	0	NA	NA	25	22	0	0	NA	NA	25	22	0	0	NA	NA	25	22	0	0	NA	NA	25	22	0	0	NA
A_14_P115708	4	75685534	75685589	186963	AREG	chr4_q13.3	205239_at	AREG	amphiregulin (schwannoma-derived growth factor)	chr4q13.3	4	75675887	75685754		21	19	4	3	0.832247	1	23	22	2	0	0	0.491212	25	22	0	0	NA	NA	25	22	0	0	NA	NA	25	21	0	1	NA	NA	25	22	0	0	NA
A_14_P122897	4	76075539	76075598	110436	BTC	chr4_q13.3	207326_at	BTC	betacellulin	chr4q13.3	4	76028626	76077008		21	20	4	2	0.532045	0.67013	23	22	2	0	0	0.491212	25	20	0	2	Inf	0.213691	25	22	0	0	NA	NA	25	22	0	0	NA	NA	25	22	0	0	NA
A_16_P36783619	4	76270041	76270100	39522	DKFZP564O0823	chr4_q13.3	204687_at	DKFZP564O0823	DKFZP564O0823 protein	chr4q13.3	4	76215551	76329685		20	20	5	2	0.407548	0.422728	23	22	2	0	0	0.491212	25	22	0	0	NA	NA	25	22	0	0	NA	NA	25	21	0	1	NA	NA	25	22	0	0	NA
A_16_P17823103	7	946644	946703	219972	C7orf50	chr7_p22.3	224478_s_at	C7orf50	chromosome 7 open reading frame 50	chr7p22.3	7	809882	951134	Variation_4519	24	21	1	1	NA	NA	25	22	0	0	NA	NA	21	18	4	4	1.16283	1	24	19	1	3	3.68858	0.327783	25	22	0	0	NA	NA	24	22	1	0	NA
A_14_P133381	7	970547	970606	196517	ZFAND2A	chr7_p22.3	226650_at	ZFAND2A	zinc finger, AN1-type domain 2A	chr7p22.3	7	965783	973018	Variation_4519	25	21	0	1	NA	NA	25	22	0	0	NA	NA	23	21	2	1	0.554421	1	25	22	0	0	NA	NA	25	22	0	0	NA	NA	24	21	1	1	NA
A_14_P135899	7	1263119	1263178	81783	MICALL2	chr7_p22.3	219332_at	MICALL2	MICAL-like 2	chr7p22.3	7	1247242	1272350	Variation_3660	24	21	1	1	NA	NA	25	22	0	0	NA	NA	23	20	2	2	1.14657	1	25	22	0	0	NA	NA	24	21	1	1	NA	NA	25	22	0	0	NA
A_16_P01643503	7	1305484	1305543	111236	INTS1	chr7_p22.3	212210_at	INTS1	integrator complex subunit 1	chr7p22.3	7	1283153	1306729	Variation_3660	22	20	3	2	0.738134	1	25	22	0	0	NA	NA	25	22	0	0	NA	NA	25	22	0	0	NA	NA	25	22	0	0	NA	NA	25	22	0	0	NA
A_16_P17824091	7	1314395	1314454	9893	AK093809	chr7_p22.3								Variation_3660	21	22	4	0	0	0.111933	25	22	0	0	NA	NA	25	20	0	2	Inf	0.213691	25	21	0	1	NA	NA
A_16_P01643559	7	1345233	1345289	33355	MAFK	chr7_p22.3	206750_at	MAFK	v-maf musculoaponeurotic fibrosarcoma oncogene homolog K (avian)	chr7p22.3	7	1343608	1353607	Variation_3660	21	17	4	5	1.52978	0.714786	23	22	2	0	0	0.491212	21	18	4	4	1.16283	1	24	19	1	3	3.68858	0.327783	25	22	0	0	NA	NA	24	22	1	0	NA
A_16_P01848168	8	1074020	1074079	86267	C8orf68	chr8_p23.3	1554978_at	C8orf68	chromosome 8 open reading frame 68	chr8p23.3	8	677650	1075184		25	22	0	0	NA	NA	25	22	0	0	NA	NA	14	12	11	10	1.05926	1	24	21	1	1	NA	NA	25	22	0	0	NA	NA	25	22	0	0	NA
A_16_P18189967	8	1234423	1234482	202518	LOC286083	chr8_p23.3	1561257_at	LOC286083	hypothetical protein LOC286083	chr8p23.3	8	1231700	1238230		25	21	0	1	NA	NA	25	22	0	0	NA	NA	16	14	9	8	1.01554	1	22	18	3	4	1.61266	0.690244	25	22	0	0	NA	NA	25	22	0	0	NA
A_14_P122441	8	1642837	1642896	4827	DLGAP2	chr8_p23.3	210227_at	DLGAP2	discs, large (Drosophila) homolog-associated protein 2	chr8p23.3	8	1436975	1644049		25	21	0	1	NA	NA	25	22	0	0	NA	NA	14	13	11	9	0.883496	1	22	21	3	1	0.356477	0.611471	25	22	0	0	NA	NA	25	22	0	0	NA
A_16_P01849131	8	1698129	1698188	172609	LOC728928	chr8_p23.3	227092_at	LOC728928	hypothetical protein LOC728928	chr8p23.3	8	1697763	1698901		25	22	0	0	NA	NA	25	22	0	0	NA	NA	21	17	4	5	1.52978	0.714786	25	21	0	1	NA	NA	25	22	0	0	NA	NA	21	19	4	3	0.832247
A_16_P18191343	8	1722120	1722179	164664	CLN8	chr8_p23.3	229958_at	CLN8	ceroid-lipofuscinosis, neuronal 8 (epilepsy, progressive with mental retardation)	chr8p23.3	8	1721697	1722145		25	22	0	0	NA	NA	25	22	0	0	NA	NA	17	13	8	9	1.45899	0.558312	23	19	2	3	1.79283	0.653637	25	22	0	0	NA	NA	25	20	0	2	Inf
A_16_P01849201	8	1752940	1752999	168614	AF123758	chr8_p23.3									25	22	0	0	NA	NA	25	22	0	0	NA	NA	16	13	9	9	1.22532	0.771212	25	21	0	1	NA	NA
A_14_P134896	8	1894170	1894229	114855	ARHGEF10	chr8_p23.3	216620_s_at	ARHGEF10	Rho guanine nucleotide exchange factor (GEF) 10	chr8p23.3	8	1818228	1894214		25	21	0	1	NA	NA	25	22	0	0	NA	NA	20	17	5	5	1.17239	1	25	21	0	1	NA	NA	25	22	0	0	NA	NA	22	19	3	3	1.15428
A_16_P18191999	8	1939585	1939644	213028	KBTBD11	chr8_p23.3	204301_at	KBTBD11	kelch repeat and BTB (POZ) domain containing 11	chr8p23.3	8	1909450	1942509		25	22	0	0	NA	NA	25	22	0	0	NA	NA	21	20	4	2	0.532045	0.67013	25	21	0	1	NA	NA	25	22	0	0	NA	NA	21	20	4	2	0.532045
A_14_P129480	8	2076133	2076192	69486	MYOM2	chr8_p23.3	205826_at	MYOM2	myomesin (M-protein) 2, 165kDa	chr8p23.3	8	1980654	2080787	Variation_5253	25	22	0	0	NA	NA	25	22	0	0	NA	NA	16	16	9	6	0.672447	0.550077	25	21	0	1	NA	NA	25	22	0	0	NA	NA	18	16	7	6	0.965021
A_16_P01849869	8	2106055	2106114	24758	AY156957	chr8_p23.3								Variation_5253	24	22	1	0	NA	NA	25	22	0	0	NA	NA	18	11	7	11	2.51832	0.144373	25	19	0	3	Inf	0.0949738
A_16_P18192554	8	2121398	2121457	240341	LOC286087	chr8_p23.3	1556842_at	LOC286087	hypothetical protein LOC286087	chr8p23.3	8	2134629	2137395	Variation_5253	25	22	0	0	NA	NA	25	22	0	0	NA	NA	16	17	9	5	0.530126	0.35807	25	21	0	1	NA	NA	25	22	0	0	NA	NA	25	22	0	0	NA
A_16_P18193469	8	2464272	2464331	94229	BC030605	chr8_p23.2	1562073_at	---	CDNA clone IMAGE:4830065	chr8p23.2	8	2434482	2467860	Variation_5252	24	22	1	0	NA	NA	25	22	0	0	NA	NA	20	19	5	3	0.637707	0.705732	25	22	0	0	NA	NA	25	22	0	0	NA	NA	25	22	0	0	NA
A_16_P18193748	8	2563316	2563375	93521	AK128880	chr8_p23.2								Variation_8588	25	22	0	0	NA	NA	25	22	0	0	NA	NA	22	19	3	3	1.15428	1	25	22	0	0	NA	NA
A_16_P18194327	8	2781836	2781895	187461	CSMD1	chr8_p23.2	1553405_a_at	CSMD1	CUB and Sushi multiple domains 1	chr8p23.2	8	2783027	4839631		25	22	0	0	NA	NA	25	22	0	0	NA	NA	16	10	9	12	2.09835	0.248083	25	21	0	1	NA	NA	25	22	0	0	NA	NA	25	22	0	0	NA
A_14_P125405	8	39261556	39261615	14186	ADAM32	chr8_p11.23	1552266_at	ADAM32	ADAM metallopeptidase domain 32	chr8p11.23	8	39084393	39261593		25	22	0	0	NA	NA	25	22	0	0	NA	NA	23	20	2	2	1.14657	1	25	22	0	0	NA	NA	25	22	0	0	NA	NA	23	21	2	1	0.554421
A_16_P38375390	8	39368509	39368568	84720	ADAM5P	chr8_p11.23	216998_s_at	ADAM5P	ADAM metallopeptidase domain 5 pseudogene	chr8p11.23	8	39291338	39379532	Variation_2749	22	13	3	9	4.89647	0.0423853	24	22	1	0	NA	NA	14	18	11	4	0.290675	0.06983	18	18	7	4	0.578221	0.504629	25	22	0	0	NA	NA	25	22	0	0	NA
A_16_P18283840	8	39435320	39435379	93670	ADAM3A	chr8_p11.23	217090_at	ADAM3A	ADAM metallopeptidase domain 3A (cyritestin 1)	chr8p11.23	8	39427720	39499524	Variation_2749	22	13	3	9	4.89647	0.0423853	22	21	3	1	0.356477	0.611471	16	15	9	7	0.832933	1	16	18	9	4	0.40292	0.207109	25	22	0	0	NA	NA	25	22	0	0	NA
A_16_P18284254	8	39693726	39693785	164331	ADAM18	chr8_p11.22	207597_at	ADAM18	ADAM metallopeptidase domain 18	chr8p11.22	8	39561298	39706644	Variation_3728	23	22	2	0	0	0.491212	25	22	0	0	NA	NA	17	19	8	3	0.343266	0.178875	25	22	0	0	NA	NA	25	22	0	0	NA	NA	25	22	0	0	NA
A_14_P128012	8	116745893	116745952	93842	TRPS1	chr8_q23.3	222651_s_at	TRPS1	trichorhinophalangeal syndrome I	chr8q23.3	8	116489874	116750429		19	10	6	12	3.6858	0.040175	23	19	2	3	1.79283	0.653637	25	22	0	0	NA	NA	25	22	0	0	NA	NA	24	14	1	8	13.0148	0.007731	25	22	0	0	NA
A_16_P18454009	8	117367225	117367284	12280	BC040336	chr8_q23.3	1561288_at	---	CDNA clone IMAGE:4838258	chr8q23.3	8	117031914	117406478		20	10	5	12	4.62743	0.0179129	23	16	2	6	4.1812	0.122828	25	22	0	0	NA	NA	25	22	0	0	NA	NA	25	22	0	0	NA	NA	25	22	0	0	NA
A_16_P38549647	8	117800988	117801047	13660	EIF3H	chr8_q24.11	201592_at	EIF3H	eukaryotic translation initiation factor 3, subunit H	chr8q24.11	8	117726257	117837222		16	7	9	15	3.69466	0.0414636	22	18	3	4	1.61266	0.690244	25	22	0	0	NA	NA	25	22	0	0	NA	NA	22	21	3	1	0.356477	0.611471	25	22	0	0	NA
A_16_P18455248	8	117841711	117841770	81655	AK093128	chr8_q24.11									21	12	4	10	4.23146	0.0532538	22	18	3	4	1.61266	0.690244	25	22	0	0	NA	NA	25	22	0	0	NA	NA	25	22	0	0	NA	NA	25	22	0	0	NA
A_14_P122923	8	117851748	117851807	107606	C8orf53	chr8_q24.11	227402_s_at	C8orf53	chromosome 8 open reading frame 53	chr8q24.11	8	117847924	117853921		18	10	7	12	3.00878	0.0807321	22	18	3	4	1.61266	0.690244	25	22	0	0	NA	NA	25	22	0	0	NA	NA	22	18	3	4	1.61266	0.690244	25	22	0	0	NA
A_14_P135546	8	117868154	117868213	197547	AK055279	chr8_q24.11									21	13	4	9	3.53186	0.100877	23	20	2	2	1.14657	1	24	22	1	0	NA	NA	25	22	0	0	NA	NA	25	22	0	0	NA	NA	25	22	0	0	NA
A_14_P131099	8	117954120	117954179	42696	RAD21	chr8_q24.11	200607_s_at	RAD21	RAD21 homolog (S. pombe)	chr8q24.11	8	117927353	117956221		18	10	7	12	3.00878	0.0807321	21	18	4	4	1.16283	1	23	22	2	0	0	0.491212	25	22	0	0	NA	NA	23	20	2	2	1.14657	1	25	22	0	0	NA
A_16_P02004202	8	118024014	118024073	105570	LOC441376	chr8_q24.11									19	13	6	9	2.15512	0.347271	22	18	3	4	1.61266	0.690244	24	21	1	1	NA	NA	24	21	1	1	NA	NA	25	22	0	0	NA	NA	25	21	0	1	NA
A_16_P18456094	8	118173099	118173158	117345	AL713790	chr8_q24.11									19	10	6	12	3.6858	0.040175	22	20	3	2	0.738134	1	25	22	0	0	NA	NA	25	22	0	0	NA	NA	25	22	0	0	NA	NA	25	22	0	0	NA
A_14_P138620	8	118257836	118257895	32832	SLC30A8	chr8_q24.11	239983_at	SLC30A8	solute carrier family 30 (zinc transporter), member 8	chr8q24.11	8	118257687	118258133		20	11	5	11	3.87572	0.0372638	24	18	1	4	5.15899	0.171023	25	21	0	1	NA	NA	25	22	0	0	NA	NA	25	20	0	2	Inf	0.213691	25	22	0	0	NA
A_14_P200915	8	118612115	118612174	186772	MED30	chr8_q24.11	227786_at	MED30	mediator complex subunit 30	chr8q24.11	8	118602132	118621682		20	9	5	13	5.54057	0.00797138	23	17	2	5	3.29644	0.227582	25	22	0	0	NA	NA	25	22	0	0	NA	NA	24	22	1	0	NA	NA	25	22	0	0	NA
A_16_P02005317	8	118785469	118785528	96331	BX649173	chr8_q24.11									17	14	8	8	1.20926	0.768221	23	20	2	2	1.14657	1	24	20	1	2	2.35655	0.592969	24	21	1	1	NA	NA	25	22	0	0	NA	NA	25	22	0	0	NA
A_16_P02005478	8	118891168	118891227	38406	EXT1	chr8_q24.11	201995_at	EXT1	exostoses (multiple) 1	chr8q24.11	8	118880855	119193238		19	12	6	10	2.58297	0.138753	23	20	2	2	1.14657	1	25	22	0	0	NA	NA	25	22	0	0	NA	NA	23	21	2	1	0.554421	1	25	22	0	0	NA
A_16_P18460000	8	119676293	119676352	243247	SAMD12	chr8_q24.12	1562637_at	SAMD12	sterile alpha motif domain containing 12	chr8q24.12	8	119459407	119703301		18	9	7	13	3.60427	0.0418555	23	18	2	4	2.50529	0.397988	25	22	0	0	NA	NA	25	22	0	0	NA	NA	25	22	0	0	NA	NA	25	22	0	0	NA
A_16_P18460906	8	120030757	120030816	155267	TNFRSF11B	chr8_q24.12	204932_at	TNFRSF11B	tumor necrosis factor receptor superfamily, member 11b (osteoprotegerin)	chr8q24.12	8	120004976	120033370	Variation_3747	21	16	4	6	1.94027	0.47961	23	21	2	1	0.554421	1	23	22	2	0	0	0.491212	25	22	0	0	NA	NA	25	22	0	0	NA	NA	25	22	0	0	NA
A_14_P106637	8	120187577	120187636	207361	COLEC10	chr8_q24.12	207420_at	COLEC10	collectin sub-family member 10 (C-type lectin)	chr8q24.12	8	120148696	120188366	Variation_3747	20	12	5	10	3.2448	0.11554	22	18	3	4	1.61266	0.690244	25	22	0	0	NA	NA	25	22	0	0	NA	NA	25	22	0	0	NA	NA	25	22	0	0	NA
A_14_P116326	8	120326190	120326249	191833	MAL2	chr8_q24.12	224650_at	MAL2	mal, T-cell differentiation protein 2	chr8q24.12	8	120289810	120327094	Variation_3747	19	12	6	10	2.58297	0.138753	22	18	3	4	1.61266	0.690244	25	22	0	0	NA	NA	25	22	0	0	NA	NA	20	18	5	4	0.891114	1	25	22	0	0	NA
A_16_P18461949	8	120504967	120505026	217026	NOV	chr8_q24.12	204501_at	NOV	nephroblastoma overexpressed gene	chr8q24.12	8	120497881	120505386		17	13	8	9	1.45899	0.558312	23	17	2	5	3.29644	0.227582	24	22	1	0	NA	NA	25	22	0	0	NA	NA	25	21	0	1	NA	NA	25	22	0	0	NA
A_16_P02008110	8	120638540	120638599	144941	ENPP2	chr8_q24.12	209392_at	ENPP2	ectonucleotide pyrophosphatase/phosphodiesterase 2 (autotaxin)	chr8q24.12	8	120638506	120720251		18	14	7	8	1.45728	0.754587	22	18	3	4	1.61266	0.690244	25	22	0	0	NA	NA	25	22	0	0	NA	NA	25	22	0	0	NA	NA	25	22	0	0	NA
A_16_P18472719	8	124889786	124889845	114371	FAM91A1	chr8_q24.13	237045_at	FAM91A1	family with sequence similarity 91, member A1	chr8q24.13	8	124892211	124892984		20	8	5	14	6.67198	0.00326009	23	16	2	6	4.1812	0.122828	25	22	0	0	NA	NA	25	22	0	0	NA	NA	25	22	0	0	NA	NA	25	22	0	0	NA
A_16_P02014535	8	125007954	125008013	228552	C8ORFK23	chr8_q24.13									17	9	8	13	2.9931	0.0822685	23	14	2	8	6.30956	0.0303641	24	21	1	1	NA	NA	25	22	0	0	NA	NA	25	22	0	0	NA	NA	25	22	0	0	NA
A_16_P02014645	8	125083832	125083891	128704	C8orf54	chr8_q24.13	1553443_at	C8orf54	chromosome 8 open reading frame 54	chr8q24.13	8	125065558	125097463		20	11	5	11	3.87572	0.0372638	23	16	2	6	4.1812	0.122828	24	22	1	0	NA	NA	25	22	0	0	NA	NA	25	22	0	0	NA	NA	25	22	0	0	NA
A_16_P38568350	8	125206667	125206726	47532	C8orf78	chr8_q24.13									18	8	7	13	4.03915	0.0359921	23	16	2	6	4.1812	0.122828	25	22	0	0	NA	NA	25	22	0	0	NA	NA	25	22	0	0	NA	NA	24	22	1	0	NA
A_16_P02014969	8	125315315	125315374	243344	BC015129	chr8_q24.13	1564721_at	---	CDNA clone IMAGE:3931942	chr8q24.13	8	125274092	125328820		20	11	5	11	3.87572	0.0372638	23	15	2	7	5.17781	0.0627399	25	22	0	0	NA	NA	25	22	0	0	NA	NA	25	22	0	0	NA	NA	25	22	0	0	NA
A_16_P02015070	8	125387734	125387793	170434	LOC286052	chr8_q24.13	241370_at	LOC286052	hypothetical protein LOC286052	chr8q24.13	8	125387610	125388129		20	12	5	10	3.2448	0.11554	22	17	3	5	2.12164	0.445537	25	22	0	0	NA	NA	25	22	0	0	NA	NA	22	18	3	4	1.61266	0.690244	25	22	0	0	NA
A_14_P118559	8	125448524	125448583	215840	TMEM65	chr8_q24.13	238045_at	TMEM65	transmembrane protein 65	chr8q24.13	8	125394533	125453387		22	12	3	10	5.86469	0.0203647	24	19	1	3	3.68858	0.327783	25	22	0	0	NA	NA	25	22	0	0	NA	NA	24	22	1	0	NA	NA	25	22	0	0	NA
A_14_P129371	8	125533175	125533231	211680	TRMT12	chr8_q24.13	219299_at	TRMT12	tRNA methyltransferase 12 homolog (S. cerevisiae)	chr8q24.13	8	125532242	125534276		18	10	7	12	3.00878	0.0807321	22	19	3	3	1.15428	1	25	22	0	0	NA	NA	25	22	0	0	NA	NA	22	19	3	3	1.15428	1	25	22	0	0	NA
A_16_P18474132	8	125545554	125545613	21736	CR933665	chr8_q24.13									17	8	8	14	3.60902	0.0422857	22	14	3	8	4.06063	0.0832437	25	22	0	0	NA	NA	25	22	0	0	NA	NA	25	22	0	0	NA	NA	25	22	0	0	NA
A_16_P18474169	8	125562359	125562418	132753	RNF139	chr8_q24.13	209510_at	RNF139	ring finger protein 139	chr8q24.13	8	125556294	125569324		20	11	5	11	3.87572	0.0372638	21	17	4	5	1.52978	0.714786	25	22	0	0	NA	NA	25	22	0	0	NA	NA	25	22	0	0	NA	NA	25	22	0	0	NA
A_16_P38569210	8	125604417	125604476	23723	TATDN1	chr8_q24.13	223231_at	TATDN1	TatD DNase domain containing 1	chr8q24.13	8	125569929	125620492		19	10	6	12	3.6858	0.040175	23	17	2	5	3.29644	0.227582	25	22	0	0	NA	NA	25	22	0	0	NA	NA	24	22	1	0	NA	NA	25	22	0	0	NA
A_14_P133978	8	125628688	125628747	229948	NDUFB9	chr8_q24.13	222992_s_at	NDUFB9	NADH dehydrogenase (ubiquinone) 1 beta subcomplex, 9, 22kDa	chr8q24.13	8	125620524	125631401		18	12	7	10	2.10753	0.240721	22	19	3	3	1.15428	1	25	22	0	0	NA	NA	25	22	0	0	NA	NA	23	20	2	2	1.14657	1	25	22	0	0	NA
A_16_P02015696	8	125803551	125803610	37314	MTSS1	chr8_q24.13	229780_at	MTSS1	Metastasis suppressor 1	chr8q24.13	8	125780981	125809851		22	12	3	10	5.86469	0.0203647	23	17	2	5	3.29644	0.227582	25	22	0	0	NA	NA	25	22	0	0	NA	NA	25	22	0	0	NA	NA	25	22	0	0	NA
A_16_P18475361	8	126022325	126022384	157667	LOC157381	chr8_q24.13	1562703_at	LOC157381	hypothetical protein LOC157381	chr8q24.13	8	126021464	126023343		22	11	3	11	7.00032	0.0092183	24	17	1	5	6.7927	0.084755	25	22	0	0	NA	NA	25	22	0	0	NA	NA	25	22	0	0	NA	NA	25	22	0	0	NA
A_14_P109768	8	126058795	126058854	107307	ZNF572	chr8_q24.13	1553229_at	ZNF572	zinc finger protein 572	chr8q24.13	8	126054732	126060809		18	9	7	13	3.60427	0.0418555	24	14	1	8	13.0148	0.007731	25	22	0	0	NA	NA	25	22	0	0	NA	NA	24	19	1	3	3.68858	0.327783	25	22	0	0	NA
A_16_P02016052	8	126086975	126087034	151599	SQLE	chr8_q24.13	213577_at	SQLE	squalene epoxidase	chr8q24.13	8	126079935	126090658		19	9	6	13	4.41472	0.0193222	24	18	1	4	5.15899	0.171023	25	22	0	0	NA	NA	25	22	0	0	NA	NA	21	15	4	7	2.40286	0.302741	25	22	0	0	NA
A_16_P38570656	8	126142342	126142401	170928	KIAA0196	chr8_q24.13	201985_at	KIAA0196	KIAA0196	chr8q24.13	8	126105690	126173187		20	10	5	12	4.62743	0.0179129	24	17	1	5	6.7927	0.084755	25	21	0	1	NA	NA	25	22	0	0	NA	NA	23	16	2	6	4.1812	0.122828	25	22	0	0	NA
A_16_P18476451	8	126428147	126428206	12975	NSMCE2	chr8_q24.13	226536_at	NSMCE2	non-SMC element 2, MMS21 homolog (S. cerevisiae)	chr8q24.13	8	126173307	126448544		20	9	5	13	5.54057	0.00797138	24	17	1	5	6.7927	0.084755	25	22	0	0	NA	NA	25	22	0	0	NA	NA	25	22	0	0	NA	NA	25	22	0	0	NA
A_14_P106006	8	126518817	126518876	26156	TRIB1	chr8_q24.13	202241_at	TRIB1	tribbles homolog 1 (Drosophila)	chr8q24.13	8	126512053	126519825		19	10	6	12	3.6858	0.040175	23	16	2	6	4.1812	0.122828	25	22	0	0	NA	NA	25	22	0	0	NA	NA	25	22	0	0	NA	NA	25	22	0	0	NA
A_16_P38572833	8	127008174	127008233	242078	AK093407	chr8_q24.13								Variation_37296	19	10	6	12	3.6858	0.040175	24	15	1	7	10.6789	0.018015	24	21	1	1	NA	NA	25	22	0	0	NA	NA	25	22	0	0	NA	NA	25	22	0	0	NA
A_16_P02017459	8	127027319	127027378	191571	LOC650095	chr8_q24.13	1561191_at	LOC650095	Similar to Superoxide dismutase	chr8q24.13	8	127033642	127034275	Variation_37296	14	6	11	16	3.30259	0.0759226	24	16	1	6	8.62036	0.0400145	24	22	1	0	NA	NA	25	22	0	0	NA	NA	25	22	0	0	NA	NA	25	22	0	0	NA
A_16_P18478614	8	127408340	127408399	192595	BC038572	chr8_q24.21	1562893_at	---	Homo sapiens, clone IMAGE:4413977, mRNA	chr8q24.21	8	127406921	127410958	Variation_37296	17	6	8	16	5.4361	0.00841473	23	15	2	7	5.17781	0.0627399	25	22	0	0	NA	NA	25	22	0	0	NA	NA	25	22	0	0	NA	NA	25	22	0	0	NA
A_14_P120190	8	127633844	127633903	239002	FAM84B	chr8_q24.21	225864_at	FAM84B	family with sequence similarity 84, member B	chr8q24.21	8	127633870	127635413	Variation_37296	20	11	5	11	3.87572	0.0372638	24	17	1	5	6.7927	0.084755	25	22	0	0	NA	NA	25	22	0	0	NA	NA	23	18	2	4	2.50529	0.397988	25	22	0	0	NA
A_16_P38576934	8	128812188	128812247	135185	BC042052	chr8_q24.21	238386_x_at	---	Transcribed locus	chr8q24.21	8	128492154	128830233	Variation_37296	21	12	4	10	4.23146	0.0532538	22	18	3	4	1.61266	0.690244	25	22	0	0	NA	NA	25	22	0	0	NA	NA	25	22	0	0	NA	NA	25	22	0	0	NA
A_14_P123915	8	128816904	128816962	85130	M13930	chr8_q24.21	238386_x_at	---	Transcribed locus	chr8q24.21	8	128492154	128830233	Variation_37296	18	11	7	11	2.51832	0.144373	21	19	4	3	0.832247	1	25	22	0	0	NA	NA	25	22	0	0	NA	NA	25	21	0	1	NA	NA	25	22	0	0	NA
A_14_P137636	8	128822396	128822455	57057	MYC	chr8_q24.21	202431_s_at	---	Transcribed locus	chr8q24.21	8	128492154	128830233	Variation_37296	16	8	9	14	3.03286	0.0819802	21	14	4	8	2.92867	0.180014	25	22	0	0	NA	NA	25	22	0	0	NA	NA	25	22	0	0	NA	NA	25	22	0	0	NA
A_16_P02020348	8	129167459	129167518	100883	PVT1	chr8_q24.21	1558290_a_at	PVT1	Pvt1 oncogene homolog, MYC activator (mouse)	chr8q24.21	8	128875999	129181003	Variation_37296	19	9	6	13	4.41472	0.0193222	22	16	3	6	2.69079	0.270168	25	22	0	0	NA	NA	25	22	0	0	NA	NA	23	12	2	10	9.1073	0.00603887	25	22	0	0	NA
A_16_P02020870	8	129491203	129491262	40539	BC009730	chr8_q24.21	1569911_at	---	Homo sapiens, clone IMAGE:3884408, mRNA	chr8q24.21	8	129486699	129509514	Variation_37296	18	8	7	14	4.34444	0.0199753	24	17	1	5	6.7927	0.084755	25	22	0	0	NA	NA	25	22	0	0	NA	NA	25	22	0	0	NA	NA	25	22	0	0	NA
A_14_P105652	9	136529765	136529821	93650	GPSM1	chr9_q34.3	226043_at	GPSM1	G-protein signaling modulator 1 (AGS3-like, C. elegans)	chr9q34.3	9	136507788	136529889	Variation_0133	24	20	1	2	2.35655	0.592969	24	21	1	1	NA	NA	19	18	6	4	0.708954	0.729798	21	19	4	3	0.832247	1	25	22	0	0	NA	NA	25	22	0	0	NA
A_16_P18799888	9	136543501	136543552	53273	CARD9	chr9_q34.3	220162_s_at	CARD9	caspase recruitment domain family, member 9	chr9q34.3	9	136534245	136543948	Variation_0133	25	22	0	0	NA	NA	25	22	0	0	NA	NA	20	16	5	6	1.48699	0.732232	24	22	1	0	NA	NA	25	22	0	0	NA	NA	24	20	1	2	2.35655
A_16_P18799963	9	136567135	136567194	218975	SNAPC4	chr9_q34.3	205658_s_at	SNAPC4	small nuclear RNA activating complex, polypeptide 4, 190kDa	chr9q34.3	9	136545865	136569086	Variation_0133	24	22	1	0	NA	NA	25	22	0	0	NA	NA	22	18	3	4	1.61266	0.690244	24	20	1	2	2.35655	0.592969	24	22	1	0	NA	NA	25	22	0	0	NA
A_14_P112637	9	136579318	136579369	100662	SDCCAG3	chr9_q34.3	218427_at	SDCCAG3	serologically defined colon cancer antigen 3	chr9q34.3	9	136572211	136579341	Variation_0133	25	22	0	0	NA	NA	25	22	0	0	NA	NA	21	18	4	4	1.16283	1	25	22	0	0	NA	NA	25	22	0	0	NA	NA	25	21	0	1	NA
A_14_P126408	9	136593110	136593169	145988	PMPCA	chr9_q34.3	212088_at	PMPCA	peptidase (mitochondrial processing) alpha	chr9q34.3	9	136580942	136594050	Variation_0133	24	22	1	0	NA	NA	25	22	0	0	NA	NA	24	22	1	0	NA	NA	24	22	1	0	NA	NA	25	22	0	0	NA	NA	25	22	0	0	NA
A_16_P02194165	9	136607277	136607336	40263	INPP5E	chr9_q34.3	204706_at	INPP5E	inositol polyphosphate-5-phosphatase, 72 kDa	chr9q34.3	9	136598907	136609812	Variation_0133	23	21	2	1	0.554421	1	25	22	0	0	NA	NA	19	18	6	4	0.708954	0.729798	22	19	3	3	1.15428	1	25	22	0	0	NA	NA	25	21	0	1	NA
A_16_P38904605	9	136629698	136629755	240235	SEC16A	chr9_q34.3	215696_s_at	SEC16A	SEC16 homolog A (S. cerevisiae)	chr9q34.3	9	136610393	136637263	Variation_0133	23	22	2	0	0	0.491212	25	22	0	0	NA	NA	22	21	3	1	0.356477	0.611471	25	22	0	0	NA	NA	25	22	0	0	NA	NA	25	22	0	0	NA
A_16_P38904648	9	136638807	136638866	70186	AB002308	chr9_q34.3								Variation_0133	25	22	0	0	NA	NA	25	22	0	0	NA	NA	22	21	3	1	0.356477	0.611471	25	22	0	0	NA	NA	22	18	3	4	1.61266	0.690244	25	22	0	0	NA
A_14_P134125	9	136653887	136653944	85118	C9orf163	chr9_q34.3	1553642_at	C9orf163	chromosome 9 open reading frame 163	chr9q34.3	9	136653783	136656355	Variation_0133	25	22	0	0	NA	NA	25	22	0	0	NA	NA	22	19	3	3	1.15428	1	25	22	0	0	NA	NA	25	22	0	0	NA	NA	25	22	0	0	NA
A_16_P18800445	9	136714130	136714188	150583	NOTCH1	chr9_q34.3	223508_at	NOTCH1	Notch homolog 1, translocation-associated (Drosophila)	chr9q34.3	9	136666359	136716075	Variation_0133	22	22	3	0	0	0.236818	25	22	0	0	NA	NA	21	18	4	4	1.16283	1	23	20	2	2	1.14657	1	25	22	0	0	NA	NA	25	22	0	0	NA
A_16_P02194528	9	136826451	136826510	137061	AF161442	chr9_q34.3	232227_at	---	HSPC324	chr9q34.3	9	136818898	136830710	Variation_3785	23	22	2	0	0	0.491212	24	22	1	0	NA	NA	20	16	5	6	1.48699	0.732232	22	20	3	2	0.738134	1	25	22	0	0	NA	NA	25	22	0	0	NA
A_16_P18800801	9	136839806	136839850	26827	EGFL7	chr9_q34.3	218825_at	EGFL7	EGF-like-domain, multiple 7	chr9q34.3	9	136838552	136842967	Variation_3785	24	21	1	1	NA	NA	25	22	0	0	NA	NA	19	16	6	6	1.18315	1	23	19	2	3	1.79283	0.653637	25	22	0	0	NA	NA	25	20	0	2	Inf
A_16_P18800855	9	136855430	136855476	164034	AGPAT2	chr9_q34.3	210678_s_at	AGPAT2	1-acylglycerol-3-phosphate O-acyltransferase 2 (lysophosphatidic acid acyltransferase, beta)	chr9q34.3	9	136843436	136857685	Variation_3785	24	21	1	1	NA	NA	25	22	0	0	NA	NA	18	17	7	5	0.760798	0.747108	24	20	1	2	2.35655	0.592969	25	22	0	0	NA	NA	19	17	6	5	0.932807
A_16_P02194613	9	136890488	136890538	163312	FAM69B	chr9_q34.3	227652_at	FAM69B	family with sequence similarity 69, member B	chr9q34.3	9	136882877	136894355	Variation_3785	21	20	4	2	0.532045	0.67013	24	22	1	0	NA	NA	20	19	5	3	0.637707	0.705732	24	19	1	3	3.68858	0.327783	25	22	0	0	NA	NA	25	22	0	0	NA
A_14_P131891	9	136896143	136896193	133455	SNHG7	chr9_q34.3	1558619_at	SNHG7	Small nucleolar RNA host gene (non-protein coding) 7	chr9q34.3	9	136891654	136898471	Variation_3785	20	18	5	4	0.891114	1	25	22	0	0	NA	NA	25	21	0	1	NA	NA	25	21	0	1	NA	NA	25	22	0	0	NA	NA	25	22	0	0	NA
A_16_P02194636	9	136905276	136905333	186612	LCN10	chr9_q34.3	238071_at	LCN10	lipocalin 10	chr9q34.3	9	136908455	136909243	Variation_3785	24	22	1	0	NA	NA	25	22	0	0	NA	NA	16	14	9	8	1.01554	1	21	19	4	3	0.832247	1	25	22	0	0	NA	NA	25	22	0	0	NA
A_14_P200264	9	136917308	136917367	118440	LCN6	chr9_q34.3								Variation_3785	23	21	2	1	0.554421	1	25	21	0	1	NA	NA	5	4	20	18	1.12219	1	10	9	15	13	0.963718	1	25	22	0	0	NA	NA	25	22	0	0	NA
A_14_P105034	9	136927092	136927151	233395	LCN8	chr9_q34.3	1569614_s_at	LCN8	lipocalin 8	chr9q34.3	9	136924676	136927746	Variation_3785	24	19	1	3	3.68858	0.327783	25	21	0	1	NA	NA	9	10	16	12	0.680731	0.562426	14	14	11	8	0.732235	0.766829	25	22	0	0	NA	NA	25	22	0	0	NA
A_16_P02194681	9	136935452	136935499	175092	UNQ2541	chr9_q34.3	1569532_a_at	UNQ2541	MSFL2541	chr9q34.3	9	136929922	136936544	Variation_3785	24	21	1	1	NA	NA	25	21	0	1	NA	NA	14	14	11	8	0.732235	0.766829	20	18	5	4	0.891114	1	25	22	0	0	NA	NA	25	22	0	0	NA
A_14_P120102	9	136963513	136963559	241800	TMEM141	chr9_q34.3	225568_at	TMEM141	transmembrane protein 141	chr9q34.3	9	136961632	136963596	Variation_3785	23	22	2	0	0	0.491212	25	22	0	0	NA	NA	25	21	0	1	NA	NA	25	22	0	0	NA	NA	25	22	0	0	NA	NA	25	22	0	0	NA
A_14_P135296	9	136970946	136971005	200207	KIAA1984	chr9_q34.3								Variation_3785	23	21	2	1	0.554421	1	25	22	0	0	NA	NA	16	17	9	5	0.530126	0.35807	21	19	4	3	0.832247	1	19	17	6	5	0.932807	1	25	22	0	0	NA
A_16_P02194768	9	137009983	137010027	217067	C9orf86	chr9_q34.3	223166_x_at	C9orf86	chromosome 9 open reading frame 86	chr9q34.3	9	136978447	137011476	Variation_3785	23	20	2	2	1.14657	1	25	22	0	0	NA	NA	22	19	3	3	1.15428	1	23	20	2	2	1.14657	1	25	22	0	0	NA	NA	25	22	0	0	NA
A_16_P02194773	9	137019472	137019516	190729	PHPT1	chr9_q34.3	225683_x_at	PHPT1	phosphohistidine phosphatase 1	chr9q34.3	9	137018070	137021311	Variation_3785	24	22	1	0	NA	NA	25	22	0	0	NA	NA	15	12	10	10	1.24405	0.772886	21	18	4	4	1.16283	1	25	22	0	0	NA	NA	25	22	0	0	NA
A_16_P02376800	10	134100211	134100256	121525	BC039552	chr10_q26.3	1570185_at	---	Homo sapiens, clone IMAGE:5766850, mRNA	chr10q26.3	10	134096817	134104978	Variation_3827	18	17	7	5	0.760798	0.747108	25	20	0	2	Inf	0.213691	23	21	2	1	0.554421	1	25	21	0	1	NA	NA	25	22	0	0	NA	NA	25	22	0	0	NA
A_14_P133472	10	134108877	134108936	133762	C10orf91	chr10_q26.3	1553880_at	---	---	chr10q26.3	10	134108682	134112880	Variation_3827	24	19	1	3	3.68858	0.327783	25	21	0	1	NA	NA	24	21	1	1	NA	NA	25	22	0	0	NA	NA	25	22	0	0	NA	NA	25	22	0	0	NA
A_14_P125121	10	134446392	134446451	138977	INPP5A	chr10_q26.3	203006_at	INPP5A	inositol polyphosphate-5-phosphatase, 40kDa	chr10q26.3	10	134201636	134446969	Variation_4718	23	18	2	4	2.50529	0.397988	24	21	1	1	NA	NA	23	16	2	6	4.1812	0.122828	25	22	0	0	NA	NA	25	22	0	0	NA	NA	24	21	1	1	NA
A_16_P39236067	10	134514189	134514248	166954	C10orf92	chr10_q26.3								Variation_4718	25	21	0	1	NA	NA	25	21	0	1	NA	NA	20	18	5	4	0.891114	1	24	22	1	0	NA	NA	20	16	5	6	1.48699	0.732232	25	22	0	0	NA
A_14_P106223	10	134603870	134603929	196675	C10orf93	chr10_q26.3	1552964_at	C10orf93	chromosome 10 open reading frame 93	chr10q26.3	10	134592678	134606054	Variation_3828	21	20	4	2	0.532045	0.67013	24	21	1	1	NA	NA	21	12	4	10	4.23146	0.0532538	23	20	2	2	1.14657	1	25	22	0	0	NA	NA	25	22	0	0	NA
A_16_P19122681	10	134626223	134626282	187884	AK095503	chr10_q26.3								Variation_3828	25	21	0	1	NA	NA	25	21	0	1	NA	NA	23	20	2	2	1.14657	1	24	20	1	2	2.35655	0.592969	25	22	0	0	NA	NA	25	22	0	0	NA
A_16_P02377608	10	134634926	134634981	203353	AK125849	chr10_q26.3								Variation_3828	24	19	1	3	3.68858	0.327783	25	21	0	1	NA	NA	21	18	4	4	1.16283	1	24	20	1	2	2.35655	0.592969	25	22	0	0	NA	NA	25	21	0	1	NA
A_14_P112717	11	186966	187013	129901	ODF3	chr11_p15.5	1553051_s_at	ODF3	outer dense fiber of sperm tails 3	chr11p15.5	11	186760	190256		25	22	0	0	NA	NA	25	22	0	0	NA	NA	21	17	4	5	1.52978	0.714786	24	22	1	0	NA	NA	25	22	0	0	NA	NA	25	22	0	0	NA
A_16_P02378454	11	196375	196434	62118	BET1L	chr11_p15.5	220470_at	BET1L	blocked early in transport 1 homolog (S. cerevisiae)-like	chr11p15.5	11	195195	197383		25	22	0	0	NA	NA	25	22	0	0	NA	NA	20	20	5	2	0.407548	0.422728	23	22	2	0	0	0.491212	25	22	0	0	NA	NA	24	22	1	0	NA
A_14_P104693	11	205014	205068	4061	RIC8A	chr11_p15.5	221647_s_at	RIC8A	resistance to inhibitors of cholinesterase 8 homolog A (C. elegans)	chr11p15.5	11	198529	205113		25	22	0	0	NA	NA	25	22	0	0	NA	NA	22	21	3	1	0.356477	0.611471	24	22	1	0	NA	NA	25	22	0	0	NA	NA	25	22	0	0	NA
A_16_P02378493	11	223502	223561	131448	SIRT3	chr11_p15.5	221913_at	SIRT3	sirtuin (silent mating type information regulation 2 homolog) 3 (S. cerevisiae)	chr11p15.5	11	205426	226334	Variation_6912	25	22	0	0	NA	NA	25	22	0	0	NA	NA	16	16	9	6	0.672447	0.550077	24	22	1	0	NA	NA	25	22	0	0	NA	NA	22	22	3	0	0
A_14_P122117	11	241529	241588	209939	PSMD13	chr11_p15.5	201233_at	PSMD13	proteasome (prosome, macropain) 26S subunit, non-ATPase, 13	chr11p15.5	11	226980	242981	Variation_6912	23	20	2	2	1.14657	1	25	22	0	0	NA	NA	25	22	0	0	NA	NA	25	22	0	0	NA	NA	25	22	0	0	NA	NA	25	22	0	0	NA
A_14_P115800	11	274838	274884	128123	NLRP6	chr11_p15.5	1552932_at	NLRP6	NLR family, pyrin domain containing 6	chr11p15.5	11	268569	275304	Variation_6912	25	22	0	0	NA	NA	25	22	0	0	NA	NA	24	19	1	3	3.68858	0.327783	25	22	0	0	NA	NA	25	22	0	0	NA	NA	25	22	0	0	NA
A_14_P139280	11	283643	283689	16631	ATHL1	chr11_p15.5	219359_at	ATHL1	ATH1, acid trehalase-like 1 (yeast)	chr11p15.5	11	280681	285676	Variation_37118	23	21	2	1	0.554421	1	25	22	0	0	NA	NA	19	17	6	5	0.932807	1	23	20	2	2	1.14657	1	25	22	0	0	NA	NA	25	22	0	0	NA
A_16_P19125093	11	297092	297136	42986	IFITM2	chr11_p15.5	201315_x_at	IFITM2	interferon induced transmembrane protein 2 (1-8D)	chr11p15.5	11	297914	299392	Variation_37118	20	18	5	4	0.891114	1	25	21	0	1	NA	NA	24	20	1	2	2.35655	0.592969	25	21	0	1	NA	NA	25	22	0	0	NA	NA	24	22	1	0	NA
A_14_P137394	11	305032	305091	158457	IFITM1	chr11_p15.5	201601_x_at	IFITM1	interferon induced transmembrane protein 1 (9-27)	chr11p15.5	11	304061	305272	Variation_37118	25	22	0	0	NA	NA	25	22	0	0	NA	NA	13	16	12	6	0.414264	0.229302	25	20	0	2	Inf	0.213691	25	22	0	0	NA	NA	21	22	4	0	0
A_16_P02378597	11	310883	310936	13819	IFITM3	chr11_p15.5	212203_x_at	IFITM3	interferon induced transmembrane protein 3 (1-8U)	chr11p15.5	11	309676	310900	Variation_37119	24	21	1	1	NA	NA	25	22	0	0	NA	NA	22	19	3	3	1.15428	1	23	19	2	3	1.79283	0.653637	25	22	0	0	NA	NA	22	22	3	0	0
A_16_P02378636	11	364217	364264	109956	B4GALNT4	chr11_p15.5	238080_at	B4GALNT4	beta-1,4-N-acetyl-galactosaminyl transferase 4	chr11p15.5	11	366913	369523		24	22	1	0	NA	NA	25	22	0	0	NA	NA	19	17	6	5	0.932807	1	25	18	0	4	Inf	0.0410114	25	22	0	0	NA	NA	25	22	0	0	NA
A_14_P120034	11	393800	393846	165044	PKP3	chr11_p15.5	209872_s_at	PKP3	plakophilin 3	chr11p15.5	11	384203	394908		24	22	1	0	NA	NA	25	22	0	0	NA	NA	22	18	3	4	1.61266	0.690244	25	22	0	0	NA	NA	25	22	0	0	NA	NA	24	22	1	0	NA
A_16_P02378687	11	404570	404621	108794	SIGIRR	chr11_p15.5	218921_at	SIGIRR	single immunoglobulin and toll-interleukin 1 receptor (TIR) domain	chr11p15.5	11	395715	407397	Variation_3831	24	21	1	1	NA	NA	24	22	1	0	NA	NA	20	18	5	4	0.891114	1	24	19	1	3	3.68858	0.327783	25	22	0	0	NA	NA	25	22	0	0	NA
A_16_P02378731	11	430900	430949	70171	TMEM16J	chr11_p15.5	227393_at	TMEM16J	transmembrane protein 16J	chr11p15.5	11	407937	431958	Variation_3831	25	22	0	0	NA	NA	25	22	0	0	NA	NA	22	20	3	2	0.738134	1	25	21	0	1	NA	NA	25	22	0	0	NA	NA	25	22	0	0	NA
A_16_P02378790	11	476118	476165	68955	PTDSS2	chr11_p15.5	221005_s_at	PTDSS2	phosphatidylserine synthase 2	chr11p15.5	11	440279	481387	Variation_3831	24	21	1	1	NA	NA	25	22	0	0	NA	NA	8	9	17	13	0.685406	0.558312	15	17	10	5	0.448961	0.230066	25	22	0	0	NA	NA	25	22	0	0	NA
A_14_P135058	11	491559	491609	7979	RNH1	chr11_p15.5	206050_s_at	RNH1	ribonuclease/angiogenin inhibitor 1	chr11p15.5	11	484515	496776	Variation_3831	23	22	2	0	0	0.491212	25	22	0	0	NA	NA	23	17	2	5	3.29644	0.227582	25	22	0	0	NA	NA	25	22	0	0	NA	NA	23	21	2	1	0.554421
A_14_P123632	11	498057	498116	125020	AK095144	chr11_p15.5								Variation_3831	24	22	1	0	NA	NA	25	22	0	0	NA	NA	15	15	10	7	0.705346	0.761679	22	18	3	4	1.61266	0.690244	23	14	2	8	6.30956	0.0303641	25	22	0	0	NA
A_14_P132745	11	522228	522279	54469	HRAS	chr11_p15.5	212983_at	HRAS	v-Ha-ras Harvey rat sarcoma viral oncogene homolog	chr11p15.5	11	522241	525538	Variation_3831	24	21	1	1	NA	NA	24	22	1	0	NA	NA	19	17	6	5	0.932807	1	24	19	1	3	3.68858	0.327783	25	22	0	0	NA	NA	25	22	0	0	NA
A_14_P200281	11	543920	543964	239400	LRRC56	chr11_p15.5	232554_at	LRRC56	leucine rich repeat containing 56	chr11p15.5	11	526640	544916	Variation_3831	25	22	0	0	NA	NA	25	22	0	0	NA	NA	12	12	13	10	0.773557	0.772482	17	15	8	7	0.991843	1	25	22	0	0	NA	NA	25	22	0	0	NA
A_14_P108535	11	550030	550074	209164	LOC692247	chr11_p15.5	1561355_at	LOC692247	hypothetical locus LOC692247	chr11p15.5	11	547594	550113	Variation_3831	25	22	0	0	NA	NA	25	22	0	0	NA	NA	23	19	2	3	1.79283	0.653637	25	22	0	0	NA	NA	25	22	0	0	NA	NA	25	22	0	0	NA
A_14_P139532	11	551995	552040	11730	RASSF7	chr11_p15.5	40359_at	RASSF7	Ras association (RalGDS/AF-6) domain family 7	chr11p15.5	11	551409	554025	Variation_3831	22	22	3	0	0	0.236818	25	22	0	0	NA	NA	22	17	3	5	2.12164	0.445537	24	21	1	1	NA	NA	25	22	0	0	NA	NA	25	22	0	0	NA
A_16_P02378900	11	556986	557037	222952	AK123483	chr11_p15.5	230710_at	---	CDNA FLJ41489 fis, clone BRTHA2004582	chr11p15.5	11	557015	557390	Variation_3831	25	22	0	0	NA	NA	25	22	0	0	NA	NA	21	18	4	4	1.16283	1	25	20	0	2	Inf	0.213691	25	22	0	0	NA	NA	25	22	0	0	NA
A_16_P19125818	11	594825	594884	32591	KIAA1542	chr11_p15.5	234952_s_at	KIAA1542	CTD-binding SR-like protein rA9	chr11p15.5	11	599436	602165	Variation_3831	25	22	0	0	NA	NA	25	22	0	0	NA	NA	22	18	3	4	1.61266	0.690244	25	22	0	0	NA	NA	25	22	0	0	NA	NA	25	22	0	0	NA
A_16_P39239984	11	602210	602269	220691	IRF7	chr11_p15.5	208436_s_at	IRF7	interferon regulatory factor 7	chr11p15.5	11	602582	605927	Variation_3831	24	22	1	0	NA	NA	25	22	0	0	NA	NA	21	16	4	6	1.94027	0.47961	25	21	0	1	NA	NA	25	22	0	0	NA	NA	25	22	0	0	NA
A_14_P109576	11	614681	614734	12700	MUPCDH	chr11_p15.5	220074_at	MUPCDH	mucin-like protocadherin	chr11p15.5	11	606585	616078	Variation_3831	25	21	0	1	NA	NA	25	22	0	0	NA	NA	5	8	20	14	0.44544	0.327878	12	12	13	10	0.773557	0.772482	25	22	0	0	NA	NA	24	22	1	0	NA
A_16_P19125901	11	624889	624948	108398	BC007626	chr11_p15.5	1562946_at	---	Homo sapiens, clone IMAGE:3503939, mRNA	chr11p15.5	11	624266	625547	Variation_3831	25	22	0	0	NA	NA	25	22	0	0	NA	NA	21	19	4	3	0.832247	1	25	22	0	0	NA	NA	25	22	0	0	NA	NA	25	22	0	0	NA
A_14_P112309	11	628769	628813	163241	DRD4	chr11_p15.5	208215_x_at	DRD4	dopamine receptor D4	chr11p15.5	11	627304	630703	Variation_3831	21	18	4	4	1.16283	1	25	21	0	1	NA	NA	22	19	3	3	1.15428	1	24	22	1	0	NA	NA	25	22	0	0	NA	NA	25	22	0	0	NA
A_16_P39240217	11	683162	683221	83381	DEAF1	chr11_p15.5	209407_s_at	DEAF1	deformed epidermal autoregulatory factor 1 (Drosophila)	chr11p15.5	11	634499	684867	Variation_3831	25	22	0	0	NA	NA	25	22	0	0	NA	NA	18	16	7	6	0.965021	1	25	22	0	0	NA	NA	25	22	0	0	NA	NA	21	19	4	3	0.832247
A_14_P128019	11	690748	690807	198442	TMEM80	chr11_p15.5	221951_at	TMEM80	transmembrane protein 80	chr11p15.5	11	688866	694129	Variation_3831	25	22	0	0	NA	NA	25	22	0	0	NA	NA	22	21	3	1	0.356477	0.611471	25	22	0	0	NA	NA	25	22	0	0	NA	NA	25	21	0	1	NA
A_14_P119292	11	713577	713636	154031	EPS8L2	chr11_p15.5	218180_s_at	EPS8L2	EPS8-like 2	chr11p15.5	11	696201	717727	Variation_3831	20	19	5	3	0.637707	0.705732	25	22	0	0	NA	NA	24	20	1	2	2.35655	0.592969	25	22	0	0	NA	NA	25	22	0	0	NA	NA	25	22	0	0	NA
A_16_P02379149	11	748973	749032	99236	TALDO1	chr11_p15.5	201463_s_at	TALDO1	transaldolase 1	chr11p15.5	11	737431	755024	Variation_3831	25	22	0	0	NA	NA	25	22	0	0	NA	NA	18	18	7	4	0.578221	0.504629	25	21	0	1	NA	NA	25	22	0	0	NA	NA	24	21	1	1	NA
A_16_P02379163	11	760222	760281	179870	PDDC1	chr11_p15.5								Variation_3831	24	21	1	1	NA	NA	25	21	0	1	NA	NA	12	11	13	11	0.924651	1	17	13	8	9	1.45899	0.558312	25	22	0	0	NA	NA	25	22	0	0	NA
A_14_P111631	11	770710	770755	175738	NS3BP	chr11_p15.5	1553943_at	NS3BP	NS3BP	chr11p15.5	11	770116	770783	Variation_3831	24	22	1	0	NA	NA	25	22	0	0	NA	NA	22	20	3	2	0.738134	1	25	22	0	0	NA	NA	25	22	0	0	NA	NA	25	22	0	0	NA
A_14_P104710	11	777331	777380	167241	CEND1	chr11_p15.5	219591_at	CEND1	cell cycle exit and neuronal differentiation 1	chr11p15.5	11	777114	778658	Variation_3831	23	19	2	3	1.79283	0.653637	25	21	0	1	NA	NA	19	15	6	7	1.46542	0.745044	22	20	3	2	0.738134	1	25	22	0	0	NA	NA	25	22	0	0	NA
A_16_P02379203	11	785770	785814	115409	SLC25A22	chr11_p15.5	219019_at	---	---	chr11p15.5	11	789179	794675	Variation_3831	23	22	2	0	0	0.491212	25	22	0	0	NA	NA	19	15	6	7	1.46542	0.745044	24	20	1	2	2.35655	0.592969	25	22	0	0	NA	NA	24	22	1	0	NA
A_16_P19126329	11	794791	794835	28327	LRDD	chr11_p15.5	221640_s_at	LRDD	leucine-rich repeats and death domain containing	chr11p15.5	11	789282	795245	Variation_3831	24	22	1	0	NA	NA	25	22	0	0	NA	NA	25	19	0	3	Inf	0.0949738	25	22	0	0	NA	NA	25	22	0	0	NA	NA	25	22	0	0	NA
A_14_P114806	11	801294	801353	181383	RPLP2	chr11_p15.5	200908_s_at	RPLP2	ribosomal protein, large, P2	chr11p15.5	11	799944	802874	Variation_3831	25	22	0	0	NA	NA	25	22	0	0	NA	NA	24	22	1	0	NA	NA	25	22	0	0	NA	NA	25	22	0	0	NA	NA	25	22	0	0	NA
A_16_P39240631	11	811799	811845	189631	PNPLA2	chr11_p15.5	212705_x_at	PNPLA2	patatin-like phospholipase domain containing 2	chr11p15.5	11	809626	815217	Variation_3831	22	22	3	0	0	0.236818	25	22	0	0	NA	NA	23	20	2	2	1.14657	1	24	20	1	2	2.35655	0.592969	25	22	0	0	NA	NA	23	21	2	1	0.554421
A_14_P129301	11	821926	821974	25612	EFCAB4A	chr11_p15.5	227429_at	EFCAB4A	EF-hand calcium binding domain 4A	chr11p15.5	11	820671	821986	Variation_3831	21	20	4	2	0.532045	0.67013	25	21	0	1	NA	NA	17	17	8	5	0.631267	0.530343	22	20	3	2	0.738134	1	24	22	1	0	NA	NA	23	22	2	0	0
A_14_P107095	11	826771	826818	143806	CD151	chr11_p15.5	204306_s_at	CD151	CD151 molecule (Raph blood group)	chr11p15.5	11	823011	828830	Variation_3831	23	22	2	0	0	0.491212	25	22	0	0	NA	NA	23	19	2	3	1.79283	0.653637	25	22	0	0	NA	NA	25	22	0	0	NA	NA	24	22	1	0	NA
A_14_P110151	11	830196	830243	181724	POLR2L	chr11_p15.5	202586_at	POLR2L	polymerase (RNA) II (DNA directed) polypeptide L, 7.6kDa	chr11p15.5	11	829788	832541	Variation_3831	24	22	1	0	NA	NA	25	22	0	0	NA	NA	21	17	4	5	1.52978	0.714786	25	22	0	0	NA	NA	25	22	0	0	NA	NA	24	19	1	3	3.68858
A_16_P19126513	11	853247	853306	93572	TSPAN4	chr11_p15.5	209263_x_at	TSPAN4	tetraspanin 4	chr11p15.5	11	832889	857111	Variation_3831	23	22	2	0	0	0.491212	25	22	0	0	NA	NA	16	15	9	7	0.832933	1	23	19	2	3	1.79283	0.653637	25	22	0	0	NA	NA	19	17	6	5	0.932807
A_14_P129497	11	893084	893138	242225	CHID1	chr11_p15.5	223061_at	CHID1	chitinase domain containing 1	chr11p15.5	11	859761	900808	Variation_3831	25	22	0	0	NA	NA	25	22	0	0	NA	NA	18	15	7	7	1.19533	1	22	20	3	2	0.738134	1	25	22	0	0	NA	NA	24	21	1	1	NA
A_14_P118759	11	902929	902988	28548	M22406	chr11_p15.5								Variation_3831	25	22	0	0	NA	NA	25	22	0	0	NA	NA	18	18	7	4	0.578221	0.504629	25	22	0	0	NA	NA	25	22	0	0	NA	NA	25	22	0	0	NA
A_14_P126629	11	1002205	1002251	187510	AP2A2	chr11_p15.5	212161_at	AP2A2	adaptor-related protein complex 2, alpha 2 subunit	chr11p15.5	11	915862	1002240	Variation_3831	18	18	7	4	0.578221	0.504629	25	20	0	2	Inf	0.213691	23	19	2	3	1.79283	0.653637	24	21	1	1	NA	NA	25	22	0	0	NA	NA	25	22	0	0	NA
A_14_P201556	11	1094339	1094394	93580	MUC2	chr11_p15.5	204673_at	MUC2	mucin 2, oligomeric mucus/gel-forming	chr11p15.5	11	1064874	1094416	Variation_3831	23	22	2	0	0	0.491212	25	22	0	0	NA	NA	22	19	3	3	1.15428	1	25	22	0	0	NA	NA	25	22	0	0	NA	NA	25	22	0	0	NA
A_16_P02379764	11	1152195	1152239	71730	AF015521	chr11_p15.5								Variation_3831	20	19	5	3	0.637707	0.705732	25	22	0	0	NA	NA	23	19	2	3	1.79283	0.653637	24	21	1	1	NA	NA	25	22	0	0	NA	NA	18	17	7	5	0.760798
A_16_P19127397	11	1178924	1178983	135566	MUC5AC	chr11_p15.5	214385_s_at	MUC5AC	mucin 5AC, oligomeric mucus/gel-forming	chr11p15.5	11	1169791	1178940	Variation_3831	24	22	1	0	NA	NA	25	22	0	0	NA	NA	17	16	8	6	0.80073	0.760041	24	22	1	0	NA	NA	25	22	0	0	NA	NA	25	22	0	0	NA
A_16_P19127549	11	1232087	1232132	46247	MUC5B	chr11_p15.5	213432_at	MUC5B	mucin 5B, oligomeric mucus/gel-forming	chr11p15.5	11	1229436	1239978	Variation_3831	24	20	1	2	2.35655	0.592969	25	22	0	0	NA	NA	16	13	9	9	1.22532	0.771212	23	19	2	3	1.79283	0.653637	25	22	0	0	NA	NA	25	22	0	0	NA
A_14_P131157	11	1283902	1283961	117192	TOLLIP	chr11_p15.5	222469_s_at	TOLLIP	toll interacting protein	chr11p15.5	11	1252176	1287415	Variation_3831	25	22	0	0	NA	NA	25	22	0	0	NA	NA	16	18	9	4	0.40292	0.207109	24	22	1	0	NA	NA	25	22	0	0	NA	NA	23	21	2	1	0.554421
A_14_P103286	11	1440196	1440255	236442	BRSK2	chr11_p15.5	223715_at	BRSK2	BR serine/threonine kinase 2	chr11p15.5	11	1428490	1440495	Variation_4728	22	18	3	4	1.61266	0.690244	25	22	0	0	NA	NA	18	18	7	4	0.578221	0.504629	21	18	4	4	1.16283	1	25	22	0	0	NA	NA	24	22	1	0	NA
A_16_P02380414	11	1674780	1674839	102439	HCCA2	chr11_p15.5	223353_at	HCCA2	HCCA2 protein	chr11p15.5	11	1447262	1742077		25	22	0	0	NA	NA	25	22	0	0	NA	NA	20	18	5	4	0.891114	1	24	21	1	1	NA	NA	25	22	0	0	NA	NA	24	22	1	0	NA
A_14_P129571	11	76603764	76603818	94513	MYO7A	chr11_q13.5	33197_at	MYO7A	myosin VIIA	chr11q13.5	11	76516957	76603931		18	21	7	1	0.1273	0.0516456	20	22	5	0	0	0.0518039	25	21	0	1	NA	NA	25	22	0	0	NA	NA	22	22	3	0	0	0.236818	25	22	0	0	NA
A_16_P02473673	11	76668059	76668118	218332	GDPD4	chr11_q13.5									16	21	9	1	0.088676	0.0118377	22	21	3	1	0.356477	0.611471	25	21	0	1	NA	NA	25	22	0	0	NA	NA	25	22	0	0	NA	NA	25	22	0	0	NA
A_14_P118631	11	76744346	76744405	127838	PAK1	chr11_q13.5	209615_s_at	PAK1	p21/Cdc42/Rac1-activated kinase 1 (STE20 homolog, yeast)	chr11q13.5	11	76711918	76862278		15	20	10	2	0.156005	0.0204898	22	22	3	0	0	0.236818	24	21	1	1	NA	NA	25	22	0	0	NA	NA	20	21	5	1	0.196433	0.193612	25	22	0	0	NA
A_16_P19292713	11	76992194	76992253	91877	AQP11	chr11_q13.5	229526_at	AQP11	aquaporin 11	chr11q13.5	11	76979163	76998756		17	18	8	4	0.479759	0.33143	20	21	5	1	0.196433	0.193612	24	22	1	0	NA	NA	25	22	0	0	NA	NA	24	21	1	1	NA	NA	25	22	0	0	NA
A_16_P19292793	11	77018418	77018477	239747	CLNS1A	chr11_q13.5	209143_s_at	CLNS1A	chloride channel, nucleotide-sensitive, 1A	chr11q13.5	11	77004909	77026437		16	20	9	2	0.184162	0.0410168	20	21	5	1	0.196433	0.193612	23	20	2	2	1.14657	1	24	20	1	2	2.35655	0.592969	25	21	0	1	NA	NA	25	22	0	0	NA
A_14_P103375	11	77135734	77135788	205040	RSF1	chr11_q13.5	223818_s_at	RSF1	remodeling and spacing factor 1	chr11q13.5	11	77089811	77135771		16	17	9	5	0.530126	0.35807	20	21	5	1	0.196433	0.193612	25	22	0	0	NA	NA	25	22	0	0	NA	NA	19	20	6	2	0.324127	0.252926	25	22	0	0	NA
A_16_P19293119	11	77193530	77193589	4157	HBXAP	chr11_q13.5									19	20	6	2	0.324127	0.252926	21	21	4	1	0.256668	0.352451	23	22	2	0	0	0.491212	25	22	0	0	NA	NA	25	22	0	0	NA	NA	24	22	1	0	NA
A_16_P02474371	11	77275058	77275117	120275	C11orf67	chr11_q13.5	220268_at	C11orf67	chromosome 11 open reading frame 67	chr11q13.5	11	77209848	77289408		18	18	7	4	0.578221	0.504629	20	21	5	1	0.196433	0.193612	24	20	1	2	2.35655	0.592969	25	22	0	0	NA	NA	25	22	0	0	NA	NA	25	22	0	0	NA
A_14_P128837	11	77379775	77379834	114370	INTS4	chr11_q13.5	225169_at	INTS4	integrator complex subunit 4	chr11q13.5	11	77267413	77383360		20	19	5	3	0.637707	0.705732	20	21	5	1	0.196433	0.193612	25	22	0	0	NA	NA	25	22	0	0	NA	NA	21	21	4	1	0.256668	0.352451	25	22	0	0	NA
A_14_P120873	11	77410737	77410784	184811	KCTD14	chr11_q14.1	219545_at	KCTD14	potassium channel tetramerisation domain containing 14	chr11q14.1	11	77404408	77411935		19	20	6	2	0.324127	0.252926	21	22	4	0	0	0.111933	25	22	0	0	NA	NA	25	22	0	0	NA	NA	25	22	0	0	NA	NA	25	22	0	0	NA
A_14_P118737	11	77452968	77453012	10409	THRSP	chr11_q14.1	229477_at	THRSP	thyroid hormone responsive (SPOT14 homolog, rat)	chr11q14.1	11	77452567	77457044		17	19	8	3	0.343266	0.178875	20	21	5	1	0.196433	0.193612	24	19	1	3	3.68858	0.327783	25	22	0	0	NA	NA	25	22	0	0	NA	NA	24	19	1	3	3.68858
A_16_P02474512	11	77466993	77467052	231421	NDUFC2	chr11_q14.1	222521_x_at	NDUFC2	NADH dehydrogenase (ubiquinone) 1, subcomplex unknown, 2, 14.5kDa	chr11q14.1	11	77457044	77468912		19	19	6	3	0.507285	0.470318	21	21	4	1	0.256668	0.352451	25	21	0	1	NA	NA	25	22	0	0	NA	NA	25	22	0	0	NA	NA	25	22	0	0	NA
A_16_P19293770	11	77522052	77522111	201720	ALG8	chr11_q14.1	203545_at	ALG8	asparagine-linked glycosylation 8 homolog (S. cerevisiae, alpha-1,3-glucosyltransferase)	chr11q14.1	11	77489639	77528332		18	19	7	3	0.413713	0.297331	21	21	4	1	0.256668	0.352451	24	20	1	2	2.35655	0.592969	25	22	0	0	NA	NA	20	21	5	1	0.196433	0.193612	25	22	0	0	NA
A_16_P02474570	11	77528565	77528624	56627	AK124949	chr11_q14.1									20	19	5	3	0.637707	0.705732	20	21	5	1	0.196433	0.193612	21	19	4	3	0.832247	1	25	22	0	0	NA	NA	25	22	0	0	NA	NA	23	22	2	0	0
A_16_P39415573	11	77556200	77556250	103589	KCTD21	chr11_q14.1	229873_at	KCTD21	potassium channel tetramerisation domain containing 21	chr11q14.1	11	77559943	77560748		18	19	7	3	0.413713	0.297331	21	21	4	1	0.256668	0.352451	22	21	3	1	0.356477	0.611471	24	22	1	0	NA	NA	21	20	4	2	0.532045	0.67013	25	22	0	0	NA
A_16_P02474619	11	77575700	77575759	207908	LOC283219	chr11_q14.1								Variation_6942	20	20	5	2	0.407548	0.422728	21	21	4	1	0.256668	0.352451	24	22	1	0	NA	NA	25	22	0	0	NA	NA	25	22	0	0	NA	NA	24	22	1	0	NA
A_16_P02474634	11	77583131	77583189	196940	AK056231	chr11_q14.1									16	19	9	3	0.288296	0.102598	20	21	5	1	0.196433	0.193612	25	22	0	0	NA	NA	25	22	0	0	NA	NA	25	22	0	0	NA	NA	23	22	2	0	0
A_16_P19293939	11	77595068	77595127	66067	USP35	chr11_q14.1	229198_at	USP35	ubiquitin specific peptidase 35	chr11q14.1	11	77587663	77603402		19	20	6	2	0.324127	0.252926	20	21	5	1	0.196433	0.193612	25	21	0	1	NA	NA	25	22	0	0	NA	NA	21	21	4	1	0.256668	0.352451	25	22	0	0	NA
A_14_P126012	11	77804130	77804189	84750	GAB2	chr11_q14.1	1561469_at	---	Homo sapiens, clone IMAGE:5583213, mRNA	chr11q14.1	11	77812675	77818530		20	20	5	2	0.407548	0.422728	23	21	2	1	0.554421	1	24	22	1	0	NA	NA	25	22	0	0	NA	NA	25	22	0	0	NA	NA	25	22	0	0	NA
A_16_P19294471	11	77817741	77817800	61581	BC039514	chr11_q14.1	1561469_at	---	Homo sapiens, clone IMAGE:5583213, mRNA	chr11q14.1	11	77812675	77818530		17	17	8	5	0.631267	0.530343	23	21	2	1	0.554421	1	25	20	0	2	Inf	0.213691	25	22	0	0	NA	NA	25	22	0	0	NA	NA	25	22	0	0	NA
A_16_P19294758	11	77960123	77960182	160006	NARS2	chr11_q14.1									19	19	6	3	0.507285	0.470318	22	21	3	1	0.356477	0.611471	24	22	1	0	NA	NA	25	22	0	0	NA	NA	25	21	0	1	NA	NA	25	22	0	0	NA
A_16_P19294860	11	78049851	78049910	165950	ODZ4	chr11_q14.1	213273_at	ODZ4	odz, odd Oz/ten-m homolog 4 (Drosophila)	chr11q14.1	11	78041975	78057856	Variation_4727	21	19	4	3	0.832247	1	22	21	3	1	0.356477	0.611471	25	22	0	0	NA	NA	25	22	0	0	NA	NA	23	22	2	0	0	0.491212	25	22	0	0	NA
A_16_P19294955	11	78090143	78090202	45971	BX640737	chr11_q14.1								Variation_4727	22	20	3	2	0.738134	1	23	21	2	1	0.554421	1	22	21	3	1	0.356477	0.611471	25	22	0	0	NA	NA	19	20	6	2	0.324127	0.252926	25	22	0	0	NA
A_16_P19295167	11	78158241	78158300	239667	AB037723	chr11_q14.1								Variation_4727	22	20	3	2	0.738134	1	23	21	2	1	0.554421	1	23	20	2	2	1.14657	1	25	22	0	0	NA	NA	25	22	0	0	NA	NA	25	22	0	0	NA
A_16_P02870242	14	18642252	18642311	91195	POTE14	chr14_q11.1								Variation_7028	23	19	2	3	1.79283	0.653637	25	22	0	0	NA	NA	24	21	1	1	NA	NA	25	22	0	0	NA	NA	25	22	0	0	NA	NA	25	22	0	0	NA
A_16_P02870281	14	19216369	19216417	58096	LOC642426	chr14_q11.2	1562223_at	LOC642426	hypothetical LOC642426	chr14q11.2	14	19219847	19222738	Variation_7028	13	13	12	9	0.754624	0.770362	24	21	1	1	NA	NA	24	20	1	2	2.35655	0.592969	25	22	0	0	NA	NA	25	22	0	0	NA	NA	25	22	0	0	NA
A_16_P19971038	14	19408583	19408642	1057	BC020999	chr14_q11.2								Variation_7028	21	19	4	3	0.832247	1	24	21	1	1	NA	NA	18	16	7	6	0.965021	1	25	21	0	1	NA	NA	25	22	0	0	NA	NA	25	22	0	0	NA
A_16_P40111803	14	19414714	19414770	60566	OR4K2	chr14_q11.2								Variation_7028	17	15	8	7	0.991843	1	24	21	1	1	NA	NA	22	20	3	2	0.738134	1	25	22	0	0	NA	NA	21	21	4	1	0.256668	0.352451	25	22	0	0	NA
A_16_P02990931	14	104935365	104935424	71811	PACS2	chr14_q32.33	1555823_at	PACS2	phosphofurin acidic cluster sorting protein 2	chr14q32.33	14	104932736	104935529	Variation_3950	23	18	2	4	2.50529	0.397988	25	22	0	0	NA	NA	25	21	0	1	NA	NA	25	22	0	0	NA	NA	25	22	0	0	NA	NA	25	22	0	0	NA
A_14_P119329	14	105000897	105000952	225511	MTA1	chr14_q32.33	202247_s_at	MTA1	metastasis associated 1	chr14q32.33	14	104957394	105008111	Variation_3950	15	15	10	7	0.705346	0.761679	24	21	1	1	NA	NA	23	20	2	2	1.14657	1	25	20	0	2	Inf	0.213691	25	21	0	1	NA	NA	25	22	0	0	NA
A_16_P02991044	14	105016841	105016885	161434	CRIP2	chr14_q32.33	208978_at	CRIP2	cysteine-rich protein 2	chr14q32.33	14	105012208	105017188	Variation_3950	24	21	1	1	NA	NA	25	22	0	0	NA	NA	15	15	10	7	0.705346	0.761679	24	17	1	5	6.7927	0.084755	25	22	0	0	NA	NA	23	20	2	2	1.14657
A_16_P20174328	14	105019618	105019662	6950	S55096	chr14_q32.33								Variation_3950	24	22	1	0	NA	NA	25	22	0	0	NA	NA	25	21	0	1	NA	NA	25	22	0	0	NA	NA	25	22	0	0	NA	NA	25	22	0	0	NA
A_14_P124274	14	105024134	105024178	191901	CRIP1	chr14_q32.33	205081_at	CRIP1	cysteine-rich protein 1 (intestinal)	chr14q32.33	14	105024641	105026072		25	21	0	1	NA	NA	25	22	0	0	NA	NA	15	10	10	12	1.77731	0.386953	19	15	6	7	1.46542	0.745044	25	22	0	0	NA	NA	22	22	3	0	0
A_14_P119302	14	105033584	105033628	228626	C14orf80	chr14_q32.33	228558_at	C14orf80	chromosome 14 open reading frame 80	chr14q32.33	14	105031535	105037054		23	20	2	2	1.14657	1	25	22	0	0	NA	NA	19	18	6	4	0.708954	0.729798	23	21	2	1	0.554421	1	25	22	0	0	NA	NA	25	22	0	0	NA
A_14_P138018	14	105067540	105067594	191157	TMEM121	chr14_q32.33	219663_s_at	TMEM121	transmembrane protein 121	chr14q32.33	14	105063995	105067584		18	20	7	2	0.264297	0.144229	23	20	2	2	1.14657	1	13	15	12	7	0.513032	0.372975	16	17	9	5	0.530126	0.35807	25	21	0	1	NA	NA	25	22	0	0	NA
A_16_P02992195	15	18752131	18752190	111377	CR622584	chr15_q11.2								Variation_3951	24	22	1	0	NA	NA	25	22	0	0	NA	NA	24	21	1	1	NA	NA	25	22	0	0	NA	NA	25	21	0	1	NA	NA	25	22	0	0	NA
A_16_P40325677	15	18884436	18884495	136090	LOC283755	chr15_q11.2	215847_at	LOC283755	hypothetical protein LOC283755	chr15q11.2	15	18847882	18919147	Variation_3951	22	18	3	4	1.61266	0.690244	25	21	0	1	NA	NA	20	16	5	6	1.48699	0.732232	23	20	2	2	1.14657	1	25	21	0	1	NA	NA	25	22	0	0	NA
A_14_P137961	15	19109124	19109183	98673	AB066967	chr15_q11.2								Variation_3951	25	20	0	2	Inf	0.213691	25	21	0	1	NA	NA	15	18	10	4	0.341255	0.123242	22	21	3	1	0.356477	0.611471	25	22	0	0	NA	NA	25	22	0	0	NA
A_16_P40326283	15	19130748	19130807	187246	BCL8	chr15_q11.2	1560683_at	BCL8	B-cell CLL/lymphoma 8	chr15q11.2	15	19130067	19136614	Variation_3951	24	21	1	1	NA	NA	25	21	0	1	NA	NA	16	18	9	4	0.40292	0.207109	22	21	3	1	0.356477	0.611471	25	22	0	0	NA	NA	25	22	0	0	NA
A_16_P02992428	15	19253730	19253775	24003	LOC651964	chr15_q11.2	234912_at	LOC651964	hypothetical protein LOC651964	chr15q11.2	15	19264745	19266908	Variation_3951	25	21	0	1	NA	NA	25	21	0	1	NA	NA	17	16	8	6	0.80073	0.760041	25	21	0	1	NA	NA	25	22	0	0	NA	NA	25	22	0	0	NA
A_16_P02992450	15	19321280	19321339	146278	POTE15	chr15_q11.2								Variation_3951	25	20	0	2	Inf	0.213691	25	22	0	0	NA	NA	23	20	2	2	1.14657	1	25	22	0	0	NA	NA	25	22	0	0	NA	NA	25	22	0	0	NA
A_16_P40327744	15	19845942	19846001	193063	LOC727924	chr15_q11.2	1564855_at	LOC727924	hypothetical protein LOC727924	chr15q11.2	15	19779394	19849136	Variation_3951	21	18	4	4	1.16283	1	25	22	0	0	NA	NA	20	17	5	5	1.17239	1	25	22	0	0	NA	NA	25	22	0	0	NA	NA	25	22	0	0	NA
A_16_P20180487	15	19869705	19869764	58972	AY941978	chr15_q11.2	1560734_at	---	---	chr15q11.2	15	19804547	19885179	Variation_3951	21	20	4	2	0.532045	0.67013	24	22	1	0	NA	NA	22	16	3	6	2.69079	0.270168	25	22	0	0	NA	NA	25	22	0	0	NA	NA	25	22	0	0	NA
A_14_P112415	16	613201	613252	71332	RAB40C	chr16_p13.3	213466_at	RAB40C	RAB40C, member RAS oncogene family	chr16p13.3	16	579669	618092	Variation_5329	23	18	2	4	2.50529	0.397988	25	22	0	0	NA	NA	16	11	9	11	1.75584	0.386034	18	16	7	6	0.965021	1	25	22	0	0	NA	NA	25	22	0	0	NA
A_14_P110544	16	621556	621601	205644	WFIKKN1	chr16_p13.3	1552811_at	WFIKKN1	WAP, follistatin/kazal, immunoglobulin, kunitz and netrin domain containing 1	chr16p13.3	16	620932	624117	Variation_5329	20	19	5	3	0.637707	0.705732	24	22	1	0	NA	NA	24	19	1	3	3.68858	0.327783	24	21	1	1	NA	NA	25	22	0	0	NA	NA	25	22	0	0	NA
A_14_P136626	16	635589	635645	134456	C16orf14	chr16_p13.3	225861_at	C16orf14	chromosome 16 open reading frame 14	chr16p13.3	16	631813	638475	Variation_5329	21	20	4	2	0.532045	0.67013	24	22	1	0	NA	NA	22	20	3	2	0.738134	1	24	20	1	2	2.35655	0.592969	25	21	0	1	NA	NA	24	22	1	0	NA
A_14_P124582	16	640261	640311	231382	KIAA1924	chr16_p13.3								Variation_5329	23	19	2	3	1.79283	0.653637	24	21	1	1	NA	NA	20	17	5	5	1.17239	1	20	20	5	2	0.407548	0.422728	25	22	0	0	NA	NA	25	22	0	0	NA
A_14_P109839	16	657758	657817	41862	WDR90	chr16_p13.3	227894_at	WDR90	WD repeat domain 90	chr16p13.3	16	656691	657834	Variation_5329	24	22	1	0	NA	NA	25	22	0	0	NA	NA	22	21	3	1	0.356477	0.611471	24	22	1	0	NA	NA	25	22	0	0	NA	NA	25	22	0	0	NA
A_14_P120738	16	660107	660154	92894	RHOT2	chr16_p13.3	221789_x_at	RHOT2	ras homolog gene family, member T2	chr16p13.3	16	658180	664175	Variation_5329	22	21	3	1	0.356477	0.611471	25	22	0	0	NA	NA	21	18	4	4	1.16283	1	25	21	0	1	NA	NA	25	22	0	0	NA	NA	25	22	0	0	NA
A_14_P121337	16	668218	668275	84322	RHBDL1	chr16_p13.3	207383_s_at	RHBDL1	rhomboid, veinlet-like 1 (Drosophila)	chr16p13.3	16	666075	668268	Variation_5329	22	20	3	2	0.738134	1	25	22	0	0	NA	NA	12	10	13	12	1.10528	1	16	13	9	9	1.22532	0.771212	25	22	0	0	NA	NA	25	22	0	0	NA
A_14_P200406	16	672048	672094	101097	STUB1	chr16_p13.3	233049_x_at	STUB1	STIP1 homology and U-box containing protein 1	chr16p13.3	16	670224	672747	Variation_5329	23	20	2	2	1.14657	1	25	22	0	0	NA	NA	25	22	0	0	NA	NA	25	22	0	0	NA	NA	25	22	0	0	NA	NA	25	22	0	0	NA
A_14_P135458	16	679456	679505	66149	WDR24	chr16_p13.3	223293_at	WDR24	WD repeat domain 24	chr16p13.3	16	674702	680401	Variation_5329	23	21	2	1	0.554421	1	24	22	1	0	NA	NA	19	19	6	3	0.507285	0.470318	21	20	4	2	0.532045	0.67013	25	22	0	0	NA	NA	25	22	0	0	NA
A_14_P118019	16	692379	692425	136089	FBXL16	chr16_p13.3								Variation_5329	17	18	8	4	0.479759	0.33143	25	22	0	0	NA	NA	25	22	0	0	NA	NA	25	22	0	0	NA	NA	25	22	0	0	NA	NA	25	22	0	0	NA
A_16_P03100897	16	703886	703930	76424	METRN	chr16_p13.3	232269_x_at	METRN	meteorin, glial cell differentiation regulator	chr16p13.3	16	705157	707481	Variation_5329	24	20	1	2	2.35655	0.592969	24	22	1	0	NA	NA	22	19	3	3	1.15428	1	24	21	1	1	NA	NA	24	21	1	1	NA	NA	25	22	0	0	NA
A_14_P105016	16	712555	712612	9690	C16orf24	chr16_p13.3	219709_x_at	C16orf24	chromosome 16 open reading frame 24	chr16p13.3	16	711158	712591	Variation_5329	23	22	2	0	0	0.491212	25	22	0	0	NA	NA	23	18	2	4	2.50529	0.397988	25	22	0	0	NA	NA	25	22	0	0	NA	NA	25	21	0	1	NA
A_14_P116694	16	715810	715854	121367	HAGHL	chr16_p13.3	223485_at	HAGHL	hydroxyacylglutathione hydrolase-like	chr16p13.3	16	717271	719716	Variation_5329	21	19	4	3	0.832247	1	24	22	1	0	NA	NA	24	21	1	1	NA	NA	24	22	1	0	NA	NA	25	22	0	0	NA	NA	25	22	0	0	NA
A_14_P112184	16	724658	724711	138323	NARFL	chr16_p13.3	218742_at	NARFL	nuclear prelamin A recognition factor-like	chr16p13.3	16	719767	730998	Variation_5329	25	19	0	3	Inf	0.0949738	25	22	0	0	NA	NA	8	8	17	14	0.826953	0.768221	13	12	12	10	0.904746	1	25	22	0	0	NA	NA	25	22	0	0	NA
A_14_P121268	16	756441	756485	90442	MSLN	chr16_p13.3	204885_s_at	MSLN	mesothelin	chr16p13.3	16	751101	758866	Variation_5329	24	21	1	1	NA	NA	25	22	0	0	NA	NA	15	18	10	4	0.341255	0.123242	23	20	2	2	1.14657	1	25	22	0	0	NA	NA	25	22	0	0	NA
A_16_P20375408	16	768304	768351	164045	MPFL	chr16_p13.3								Variation_5329	23	18	2	4	2.50529	0.397988	24	21	1	1	NA	NA	21	16	4	6	1.94027	0.47961	24	19	1	3	3.68858	0.327783	25	22	0	0	NA	NA	25	22	0	0	NA
A_14_P133608	16	776509	776556	73498	RPUSD1	chr16_p13.3	226078_at	RPUSD1	RNA pseudouridylate synthase domain containing 1	chr16p13.3	16	774977	778357	Variation_5329	24	22	1	0	NA	NA	25	22	0	0	NA	NA	23	20	2	2	1.14657	1	24	21	1	1	NA	NA	25	22	0	0	NA	NA	25	22	0	0	NA
A_16_P03101016	16	785690	785734	32821	CHTF18	chr16_p13.3	226569_s_at	CHTF18	CTF18, chromosome transmission fidelity factor 18 homolog (S. cerevisiae)	chr16p13.3	16	778625	788075	Variation_5329	25	22	0	0	NA	NA	25	22	0	0	NA	NA	8	8	17	14	0.826953	0.768221	18	15	7	7	1.19533	1	25	22	0	0	NA	NA	25	22	0	0	NA
A_16_P03101047	16	803011	803070	85213	LOC388199	chr16_p13.3								Variation_5329	24	21	1	1	NA	NA	25	22	0	0	NA	NA	24	21	1	1	NA	NA	25	22	0	0	NA	NA	24	18	1	4	5.15899	0.171023	25	22	0	0	NA
A_16_P20638584	17	33076225	33076284	131356	DDX52	chr17_q12	212834_at	DDX52	DEAD (Asp-Glu-Ala-Asp) box polypeptide 52	chr17q12	17	33043899	33077588	Variation_37189	19	15	6	7	1.46542	0.745044	20	17	5	5	1.17239	1	23	21	2	1	0.554421	1	25	22	0	0	NA	NA	20	15	5	7	1.84173	0.504842	25	22	0	0	NA
A_16_P20638846	17	33174784	33174843	87599	HNF1B	chr17_q12	205313_at	HNF1B	HNF1 homeobox B	chr17q12	17	33120546	33179182	Variation_37189	19	15	6	7	1.46542	0.745044	20	19	5	3	0.637707	0.705732	22	21	3	1	0.356477	0.611471	25	22	0	0	NA	NA	25	22	0	0	NA	NA	25	22	0	0	NA
A_16_P20639159	17	33315580	33315639	115414	LOC284100	chr17_q12	1563945_at	LOC284100	hypothetical protein LOC284100	chr17q12	17	33276685	33318476	Variation_37189	19	14	6	8	1.78653	0.523831	20	17	5	5	1.17239	1	24	22	1	0	NA	NA	25	22	0	0	NA	NA	25	22	0	0	NA	NA	25	22	0	0	NA
A_16_P03241054	17	33732520	33732579	18064	MRPL45	chr17_q12	224479_s_at	MRPL45	mitochondrial ribosomal protein L45	chr17q12	17	33706669	33732628	Variation_4034	15	11	10	11	1.48697	0.564277	19	15	6	7	1.46542	0.745044	23	21	2	1	0.554421	1	25	22	0	0	NA	NA	19	20	6	2	0.324127	0.252926	24	21	1	1	NA
A_16_P20639903	17	33750548	33750607	39023	GPR179	chr17_q12								Variation_4034	16	15	9	7	0.832933	1	18	17	7	5	0.760798	0.747108	24	21	1	1	NA	NA	25	22	0	0	NA	NA	18	16	7	6	0.965021	1	25	21	0	1	NA
A_14_P135269	17	33805634	33805693	43210	SOCS7	chr17_q12	214015_at	SOCS7	suppressor of cytokine signaling 7	chr17q12	17	33762030	33809588	Variation_4034	13	13	12	9	0.754624	0.770362	16	14	9	8	1.01554	1	24	21	1	1	NA	NA	25	22	0	0	NA	NA	22	18	3	4	1.61266	0.690244	25	22	0	0	NA
A_16_P20640354	17	33921958	33922017	221107	ARHGAP23	chr17_q12	226638_at	ARHGAP23	Rho GTPase activating protein 23	chr17q12	17	33920716	33922154	Variation_4034	16	10	9	12	2.09835	0.248083	18	13	7	9	1.75821	0.375902	24	21	1	1	NA	NA	25	22	0	0	NA	NA	21	19	4	3	0.832247	1	24	22	1	0	NA
A_16_P03241432	17	34009666	34009725	129849	SNIP	chr17_q12								Variation_4034	14	10	11	12	1.51343	0.563923	16	12	9	10	1.46901	0.562426	22	22	3	0	0	0.236818	25	22	0	0	NA	NA	19	15	6	7	1.46542	0.745044	25	22	0	0	NA
A_16_P03241568	17	34138654	34138713	45838	MLLT6	chr17_q12	224784_at	MLLT6	myeloid/lymphoid or mixed-lineage leukemia (trithorax homolog, Drosophila); translocated to, 6	chr17q12	17	34137983	34139582		14	13	11	9	0.883496	1	18	14	7	8	1.45728	0.754587	24	21	1	1	NA	NA	25	22	0	0	NA	NA	16	16	9	6	0.672447	0.550077	25	22	0	0	NA
A_14_P133993	17	34144300	34144359	6130	CISD3	chr17_q12	226727_at	CISD3	CDGSH iron sulfur domain 3	chr17q12	17	34140176	34144440		18	13	7	9	1.75821	0.375902	20	16	5	6	1.48699	0.732232	17	17	8	5	0.631267	0.530343	23	21	2	1	0.554421	1	19	14	6	8	1.78653	0.523831	24	21	1	1	NA
A_14_P109376	17	34156260	34156313	59920	PCGF2	chr17_q12	203793_x_at	PCGF2	polycomb group ring finger 2	chr17q12	17	34144058	34156407		15	13	10	9	1.03765	1	20	14	5	8	2.24497	0.327878	21	18	4	4	1.16283	1	25	21	0	1	NA	NA	20	16	5	6	1.48699	0.732232	25	22	0	0	NA
A_16_P03241629	17	34173163	34173220	55943	PSMB3	chr17_q12	201400_at	PSMB3	proteasome (prosome, macropain) subunit, beta type, 3	chr17q12	17	34162588	34174003		16	13	9	9	1.22532	0.771212	18	14	7	8	1.45728	0.754587	22	19	3	3	1.15428	1	25	22	0	0	NA	NA	18	16	7	6	0.965021	1	22	20	3	2	0.738134
A_16_P20641040	17	34206271	34206329	165314	PIP4K2B	chr17_q12	201080_at	PIP4K2B	phosphatidylinositol-5-phosphate 4-kinase, type II, beta	chr17q12	17	34175469	34209684		12	12	13	10	0.773557	0.772482	17	13	8	9	1.45899	0.558312	23	19	2	3	1.79283	0.653637	25	22	0	0	NA	NA	17	16	8	6	0.80073	0.760041	25	21	0	1	NA
A_14_P104865	17	34233782	34233841	105481	CCDC49	chr17_q12	222706_at	CCDC49	coiled-coil domain containing 49	chr17q12	17	34210213	34235115		13	10	12	12	1.29273	0.772482	18	12	7	10	2.10753	0.240721	25	21	0	1	NA	NA	25	22	0	0	NA	NA	14	12	11	10	1.05926	1	25	22	0	0	NA
A_16_P03241731	17	34244855	34244914	165370	LOC388381	chr17_q12	244316_at	LOC388381	hypothetical LOC388381	chr17q12	17	34244866	34251027		12	13	13	9	0.645231	0.561333	18	14	7	8	1.45728	0.754587	24	21	1	1	NA	NA	25	22	0	0	NA	NA	25	22	0	0	NA	NA	25	22	0	0	NA
A_14_P108228	17	34260921	34260980	134957	RPL23	chr17_q12	200888_s_at	RPL23	ribosomal protein L23	chr17q12	17	34259867	34263514		12	9	13	13	1.32516	0.770362	16	13	9	9	1.22532	0.771212	24	22	1	0	NA	NA	25	22	0	0	NA	NA	25	22	0	0	NA	NA	24	22	1	0	NA
A_16_P03241847	17	34328186	34328245	171089	LASP1	chr17_q12	200618_at	LASP1	LIM and SH3 protein 1	chr17q12	17	34279893	34331541		13	11	12	11	1.08149	1	16	12	9	10	1.46901	0.562426	24	21	1	1	NA	NA	25	22	0	0	NA	NA	16	15	9	7	0.832933	1	25	22	0	0	NA
A_16_P03241914	17	34372789	34372848	190953	FBXO47	chr17_q12									12	11	13	11	0.924651	1	16	11	9	11	1.75584	0.386034	23	20	2	2	1.14657	1	25	22	0	0	NA	NA	1	5	24	17	0.147217	0.084755	25	22	0	0	NA
A_16_P40811066	17	34452907	34452966	239928	AK125814	chr17_q12									10	9	15	13	0.963718	1	12	9	13	13	1.32516	0.770362	25	22	0	0	NA	NA	25	22	0	0	NA	NA	0	2	25	20	0	0.213691	25	22	0	0	NA
A_16_P03242029	17	34488337	34488396	30385	LOC642808	chr17_q12	1564050_at	LOC642808	similar to RAD52 motif 1	chr17q12	17	34466797	34491230		10	8	15	14	1.16285	1	14	10	11	12	1.51343	0.563923	23	22	2	0	0	0.491212	25	22	0	0	NA	NA	19	15	6	7	1.46542	0.745044	25	22	0	0	NA
A_16_P03242119	17	34553000	34553059	159857	PLXDC1	chr17_q12	219700_at	PLXDC1	plexin domain containing 1	chr17q12	17	34476908	34561298		11	7	14	15	1.66498	0.548779	16	10	9	12	2.09835	0.248083	23	22	2	0	0	0.491212	25	22	0	0	NA	NA	20	21	5	1	0.196433	0.193612	24	22	1	0	NA
A_16_P03242152	17	34577181	34577240	73679	AK093715	chr17_q12	1560136_at	---	---	chr17q12	17	34574851	34577601	Variation_5006	12	5	13	17	3.06101	0.127324	13	8	12	14	1.86988	0.380566	24	22	1	0	NA	NA	25	22	0	0	NA	NA	25	22	0	0	NA	NA	25	22	0	0	NA
A_16_P03242187	17	34603600	34603658	24124	CACNB1	chr17_q12	210185_at	CACNB1	calcium channel, voltage-dependent, beta 1 subunit	chr17q12	17	34583606	34607419	Variation_5006	11	8	14	14	1.36568	0.766829	17	12	8	10	1.74913	0.382388	22	20	3	2	0.738134	1	24	22	1	0	NA	NA	22	18	3	4	1.61266	0.690244	25	22	0	0	NA
A_14_P121777	17	34614019	34614078	197138	RPL19	chr17_q12	200029_at	RPL19	ribosomal protein L19	chr17q12	17	34610096	34614506	Variation_5006	13	8	12	14	1.86988	0.380566	16	8	9	14	3.03286	0.0819802	23	21	2	1	0.554421	1	25	22	0	0	NA	NA	25	21	0	1	NA	NA	24	21	1	1	NA
A_16_P20642007	17	34631189	34631246	111258	STAC2	chr17_q12								Variation_5006	10	4	15	18	2.93036	0.123242	17	11	8	11	2.09033	0.245791	24	21	1	1	NA	NA	25	22	0	0	NA	NA	17	15	8	7	0.991843	1	25	22	0	0	NA
A_14_P107750	17	34663603	34663662	184678	LOC90110	chr17_q12	226842_at	LOC90110	hypothetical protein LOC90110	chr17q12	17	34662418	34664055	Variation_5006	10	5	15	17	2.22736	0.230066	15	6	10	16	3.87558	0.0394062	25	21	0	1	NA	NA	25	22	0	0	NA	NA	17	12	8	10	1.74913	0.382388	25	21	0	1	NA
A_14_P120976	17	34784924	34784983	102599	FBXL20	chr17_q12									9	6	16	16	1.48711	0.550077	15	6	10	16	3.87558	0.0394062	24	21	1	1	NA	NA	25	22	0	0	NA	NA	17	16	8	6	0.80073	0.760041	25	22	0	0	NA
A_16_P40812044	17	34850363	34850422	114820	MED1	chr17_q12	203497_at	MED1	mediator complex subunit 1	chr17q12	17	34816379	34861030		9	5	16	17	1.88634	0.35807	13	6	12	16	2.82233	0.136375	25	22	0	0	NA	NA	25	22	0	0	NA	NA	12	9	13	13	1.32516	0.770362	25	22	0	0	NA
A_14_P106611	17	34961387	34961446	208602	CRKRS	chr17_q12	213557_at	CRKRS	Cdc2-related kinase, arginine/serine-rich	chr17q12	17	34872779	34977338		3	5	22	17	0.471334	0.445537	7	6	18	16	1.03625	1	25	22	0	0	NA	NA	25	22	0	0	NA	NA	5	6	20	16	0.672501	0.732232	25	22	0	0	NA
A_14_P109230	17	35017136	35017193	133164	NEUROD2	chr17_q12	210271_at	NEUROD2	neurogenic differentiation 2	chr17q12	17	35013314	35019556		1	5	24	17	0.147217	0.084755	7	7	18	15	0.836586	1	25	21	0	1	NA	NA	25	22	0	0	NA	NA	25	22	0	0	NA	NA	25	22	0	0	NA
A_14_P115607	17	35046052	35046103	62428	PPP1R1B	chr17_q12	225165_at	PPP1R1B	protein phosphatase 1, regulatory (inhibitor) subunit 1B (dopamine and cAMP regulated phosphoprotein, DARPP-32)	chr17q12	17	35038278	35046403		1	1	24	21	0.877497	1	4	4	21	18	0.859969	1	25	22	0	0	NA	NA	25	22	0	0	NA	NA	12	18	13	4	0.212537	0.0317902	25	22	0	0	NA
A_14_P121374	17	35067992	35068040	68997	STARD3	chr17_q12	202991_at	STARD3	StAR-related lipid transfer (START) domain containing 3	chr17q12	17	35046940	35073248		0	1	25	21	0	0.468085	3	1	22	21	2.80523	0.611471	25	22	0	0	NA	NA	25	22	0	0	NA	NA	2	4	23	18	0.399156	0.397988	25	22	0	0	NA
A_14_P107703	17	35076296	35076347	90900	TCAP	chr17_q12	205766_at	TCAP	titin-cap (telethonin)	chr17q12	17	35075137	35076333		0	1	25	21	0	0.468085	1	4	24	18	0.193836	0.171023	25	22	0	0	NA	NA	25	22	0	0	NA	NA	23	20	2	2	1.14657	1	25	22	0	0	NA
A_14_P123871	17	35078588	35078636	179039	PNMT	chr17_q12	206793_at	PNMT	phenylethanolamine N-methyltransferase	chr17q12	17	35078231	35080250		0	0	25	22	0	1	3	2	22	20	1.35477	1	25	22	0	0	NA	NA	25	22	0	0	NA	NA	14	18	11	4	0.290675	0.06983	25	22	0	0	NA
A_16_P03242831	17	35096706	35096765	19641	PERLD1	chr17_q12	221811_at	PERLD1	per1-like domain containing 1	chr17q12	17	35080900	35097812		0	0	25	22	0	1	2	1	23	21	1.80368	1	25	22	0	0	NA	NA	25	22	0	0	NA	NA	1	3	24	19	0.271107	0.327783	25	22	0	0	NA
A_14_P126019	17	35138310	35138369	195017	ERBB2	chr17_q12	216836_s_at	ERBB2	v-erb-b2 erythroblastic leukemia viral oncogene homolog 2, neuro/glioblastoma derived oncogene homolog (avian)	chr17q12	17	35109876	35138354		0	0	25	22	0	1	1	1	24	21	0.877497	1	25	22	0	0	NA	NA	25	22	0	0	NA	NA	0	2	25	20	0	0.213691	25	22	0	0	NA
A_14_P101724	17	35138973	35139027	178690	C17orf37	chr17_q12	224447_s_at	C17orf37	chromosome 17 open reading frame 37	chr17q12	17	35138934	35140281		0	0	25	22	0	1	2	1	23	21	1.80368	1	25	22	0	0	NA	NA	25	22	0	0	NA	NA	2	5	23	17	0.303357	0.227582	25	22	0	0	NA
A_14_P100999	17	35153918	35153964	163982	GRB7	chr17_q12	210761_s_at	GRB7	growth factor receptor-bound protein 7	chr17q12	17	35152029	35156782		2	1	23	21	1.80368	1	9	6	16	16	1.48711	0.550077	25	22	0	0	NA	NA	25	22	0	0	NA	NA	4	4	21	18	0.859969	1	25	22	0	0	NA
A_16_P20643910	17	35418317	35418376	138248	CASC3	chr17_q21.1	207842_s_at	CASC3	cancer susceptibility candidate 3	chr17q12	17	35165380	35581950		10	4	15	18	2.93036	0.123242	15	4	10	18	6.45303	0.00668907	21	20	4	2	0.532045	0.67013	25	22	0	0	NA	NA	17	16	8	6	0.80073	0.760041	24	20	1	2	2.35655
A_16_P03243556	17	35592583	35592642	29329	THRA	chr17_q21.1	214883_at	THRA	thyroid hormone receptor, alpha (erythroblastic leukemia viral (v-erb-a) oncogene homolog, avian)	chr17q21.1	17	35472710	35594777		14	12	11	10	1.05926	1	17	14	8	8	1.20926	0.768221	23	20	2	2	1.14657	1	25	22	0	0	NA	NA	25	22	0	0	NA	NA	24	22	1	0	NA
A_14_P134699	17	35598980	35599025	85057	RAPGEFL1	chr17_q21.1	218657_at	RAPGEFL1	Rap guanine nucleotide exchange factor (GEF)-like 1	chr17q21.1	17	35588138	35605426		13	8	12	14	1.86988	0.380566	15	14	10	8	0.85996	1	25	22	0	0	NA	NA	25	22	0	0	NA	NA	18	17	7	5	0.760798	0.747108	25	22	0	0	NA
A_16_P03243602	17	35641086	35641145	52667	WIRE	chr17_q21.2									14	12	11	10	1.05926	1	15	14	10	8	0.85996	1	24	20	1	2	2.35655	0.592969	25	22	0	0	NA	NA
A_16_P40814354	17	35690636	35690695	17940	WIPF2	chr17_q21.2	212050_at	WIPF2	WAS/WASL interacting protein family, member 2	chr17q21.2	17	35666215	35692581		16	12	9	10	1.46901	0.562426	17	13	8	9	1.45899	0.558312	24	22	1	0	NA	NA	25	22	0	0	NA	NA	17	16	8	6	0.80073	0.760041	25	22	0	0	NA
A_14_P131053	17	35708824	35708883	24872	CDC6	chr17_q21.2	203967_at	CDC6	cell division cycle 6 homolog (S. cerevisiae)	chr17q21.2	17	35697671	35712539		17	14	8	8	1.20926	0.768221	19	15	6	7	1.46542	0.745044	24	21	1	1	NA	NA	25	22	0	0	NA	NA	18	15	7	7	1.19533	1	25	22	0	0	NA
A_16_P03243793	17	35767377	35767436	1180	RARA	chr17_q21.2	203749_s_at	RARA	retinoic acid receptor, alpha	chr17q21.2	17	35718971	35767421		17	19	8	3	0.343266	0.178875	19	20	6	2	0.324127	0.252926	22	18	3	4	1.61266	0.690244	25	21	0	1	NA	NA	20	21	5	1	0.196433	0.193612	25	22	0	0	NA
A_16_P20644770	17	35771011	35771060	126531	GJD3	chr17_q21.2	230025_at	GJD3	gap junction protein, delta 3, 31.9kDa	chr17q21.2	17	35770429	35771082		16	15	9	7	0.832933	1	20	20	5	2	0.407548	0.422728	25	22	0	0	NA	NA	25	22	0	0	NA	NA	25	22	0	0	NA	NA	25	22	0	0	NA
A_16_P40814632	17	35775174	35775233	7253	AK098252	chr17_q21.2									16	18	9	4	0.40292	0.207109	22	20	3	2	0.738134	1	22	22	3	0	0	0.236818	25	22	0	0	NA	NA
A_14_P117224	17	35805285	35805344	2300	TOP2A	chr17_q21.2	201292_at	TOP2A	topoisomerase (DNA) II alpha 170kDa	chr17q21.2	17	35798302	35827676		20	20	5	2	0.407548	0.422728	22	22	3	0	0	0.236818	24	19	1	3	3.68858	0.327783	25	22	0	0	NA	NA	20	20	5	2	0.407548	0.422728	25	22	0	0	NA
A_16_P03412831	19	1112675	1112734	33689	SBNO2	chr19_p13.3	204166_at	SBNO2	strawberry notch homolog 2 (Drosophila)	chr19p13.3	19	1058657	1125259	Variation_4066	23	22	2	0	0	0.491212	25	22	0	0	NA	NA	21	18	4	4	1.16283	1	25	22	0	0	NA	NA	25	22	0	0	NA	NA	25	22	0	0	NA
A_16_P20937915	19	1227438	1227482	45727	STK11	chr19_p13.3	231017_at	STK11	serine/threonine kinase 11	chr19p13.3	19	1179161	1280382	Variation_4066	23	20	2	2	1.14657	1	25	22	0	0	NA	NA	24	21	1	1	NA	NA	25	22	0	0	NA	NA	25	22	0	0	NA	NA	25	22	0	0	NA
A_14_P103669	19	34854071	34854129	178210	PLEKHF1	chr19_q12	219566_at	PLEKHF1	pleckstrin homology domain containing, family F (with FYVE domain) member 1	chr19q12	19	34848212	34858224		21	19	4	3	0.832247	1	21	20	4	2	0.532045	0.67013	23	20	2	2	1.14657	1	25	22	0	0	NA	NA	25	22	0	0	NA	NA	23	20	2	2	1.14657
A_14_P104329	19	34895743	34895802	117960	C19orf12	chr19_q12	225863_s_at	C19orf12	chromosome 19 open reading frame 12	chr19q12	19	34883238	34898269		19	20	6	2	0.324127	0.252926	21	20	4	2	0.532045	0.67013	25	21	0	1	NA	NA	25	22	0	0	NA	NA	25	21	0	1	NA	NA	25	21	0	1	NA
A_16_P03438191	19	35006331	35006390	139429	CCNE1	chr19_q12	213523_at	CCNE1	cyclin E1	chr19q12	19	34994770	35007059		16	19	9	3	0.288296	0.102598	21	20	4	2	0.532045	0.67013	25	19	0	3	Inf	0.0949738	25	21	0	1	NA	NA	19	20	6	2	0.324127	0.252926	25	22	0	0	NA
A_16_P03438306	19	35111759	35111818	32333	BC026184	chr19_q12									21	20	4	2	0.532045	0.67013	21	20	4	2	0.532045	0.67013	24	21	1	1	NA	NA	25	22	0	0	NA	NA
A_16_P41172372	19	35197897	35197956	115144	C19orf2	chr19_q12	210157_at	C19orf2	chromosome 19 open reading frame 2	chr19q12	19	35125290	35199359		21	20	4	2	0.532045	0.67013	22	20	3	2	0.738134	1	25	21	0	1	NA	NA	25	22	0	0	NA	NA	23	21	2	1	0.554421	1	25	22	0	0	NA
CNA*: various CNA were described with a frequency significantly different in ERBB2-amplified tumors ER- and ER+ (also called ER0 and ER1, respectively)
[truncated: 7 more columns]

## Sheet: Table S7B
Table S7B- Clinical and histological features of the two clustered ERBB2-amplified tumor groups defined using gene expression data.
	Characteristics		N=	I	II	p	Odds ratio
			51	25	26
	SBR grade		47			0.223315
		1		0(0%)	3(13%)
		2		5(21%)	5(22%)
		3		19(79%)	15(65%)
	Molecular subtype*		47			0.0186986
		Basal		4(17%)	3(12%)
		ERBB2		14(61%)	11(46%)
		LuminalA		2(9%)	3(12%)
		LuminalB		3(13%)	0(0%)
		Normal		0(0%)	7(29%)
	ER		47			0.247648	2.13
		neg		15(62%)	10(43%)		(0.58-8.18)
		pos		9(38%)	13(57%)
	PR		47			0.142454	2.59
		neg		17(71%)	11(48%)		(0.69-10.53)
		pos		7(29%)	12(52%)
	IBC and NIBC groups		51			0.2581	0.48
		IBC		8(32%)	13(50%)		(0.13-1.69)
		NIBC		17(68%)	13(50%)
	ERBB2 HerceptTest		37			N.E
		neg		1(5%)	0(0%)
		pos		19(95%)	17(100%)
	ERBB2 TAB250		34			0.474805	0.55
		neg		5(26%)	6(40%)		(0.1-2.89)
		pos		14(74%)	9(60%)
	pERBB2		22			0.308878	0.3
		neg		2(14%)	3(38%)		(0.02-3.43)
		pos		12(86%)	5(62%)
	IGF1R		30			0.0309068	10.36
		neg		15(94%)	8(57%)		(1-549.08)
		pos		1(6%)	6(43%)
	EGFR		35			1	0.78
		neg		12(63%)	11(69%)		(0.15-3.92)
		pos		7(37%)	5(31%)
	FOXA1		22			1	1.63
		neg		5(36%)	2(25%)		(0.18-22.55)
		pos		9(64%)	6(75%)
	pT		34			0.0875391
		pT1		6(32%)	1(7%)
		pT2		9(47%)	6(40%)
		pT3		4(21%)	8(53%)
	pN		45			0.749447	1.41
		neg		8(35%)	6(27%)		(0.34-6.24)
		pos		15(65%)	16(73%)
	* as previously defined [13]
	N.E : Not evaluated, not enough case in one or more modality

## Sheet: Table S7C
Table S7C - Genes with expression significantly different in ER- and ER+ ERBB2-amplified tumors.
PID	Symbol	DS	pFDR	Correspondence	drugs by Ingenuity Software©
231609_at	C10orf82	0.93014	0	up ER pos (ERBB2 Amp)
209443_at	SERPINA5	0.906874	0	up ER pos (ERBB2 Amp)
212638_s_at	WWP1	0.892874	0	up ER pos (ERBB2 Amp)
209604_s_at	GATA3	0.809702	0	up ER pos (ERBB2 Amp)
218502_s_at	TRPS1	0.782918	0	up ER pos (ERBB2 Amp)
236745_at	CCDC78	0.774788	0	up ER pos (ERBB2 Amp)
227182_at	SUSD3	0.723182	0	up ER pos (ERBB2 Amp)
227966_s_at	CCDC74A	0.719494	0	up ER pos (ERBB2 Amp)
204966_at	BAI2	0.709443	0	up ER pos (ERBB2 Amp)
205862_at	GREB1	0.704832	0	up ER pos (ERBB2 Amp)
229484_at	PPM1J	0.70427	0	up ER pos (ERBB2 Amp)
227198_at	AFF3	0.703902	0	up ER pos (ERBB2 Amp)
203852_s_at	SMN1	0.697978	1.9848e-06	up ER pos (ERBB2 Amp)
205225_at	ESR1	0.687054	1.9848e-06	up ER pos (ERBB2 Amp)	17-alpha-ethinylestradiol, fulvestrant, beta-estradiol, estradiol 17beta-cypionate, estrone, estradiol valerate, 3-(4-methoxy)phenyl-4-((4-(2-(1-piperidinyl)ethoxy)phenyl)methyl)-2H-1-benzopyran-7-ol, bazedoxifene, estradiol valerate/testosterone enanthate, TAS-108, ethinyl estradiol/ethynodiol diacetate, estradiol acetate, esterified estrogens, estradiol cypionate/medroxyprogesterone acetate, co…
206107_at	RGS11	0.686806	1.9848e-06	up ER pos (ERBB2 Amp)
205696_s_at	GFRA1	0.682071	1.9848e-06	up ER pos (ERBB2 Amp)
204508_s_at	CA12	0.681016	2.9772e-06	up ER pos (ERBB2 Amp)
226363_at	ABCC5	0.676568	4.96201e-06	up ER pos (ERBB2 Amp)
229082_at	CCDC125	0.675602	4.96201e-06	up ER pos (ERBB2 Amp)
206022_at	NDP	0.65503	8.93161e-06	up ER pos (ERBB2 Amp)
219786_at	MTL5	0.654811	8.93161e-06	up ER pos (ERBB2 Amp)
41660_at	CELSR1	0.654135	8.93161e-06	up ER pos (ERBB2 Amp)
223321_s_at	FGFRL1	0.652609	8.93161e-06	up ER pos (ERBB2 Amp)
222665_at	FAM82B	0.647707	8.93161e-06	up ER pos (ERBB2 Amp)
229258_at	KIF12	0.642534	1.19088e-05	up ER pos (ERBB2 Amp)
236445_at	LOC731986	0.63826	1.29012e-05	up ER pos (ERBB2 Amp)
233977_at	KIAA1772	0.637718	1.29012e-05	up ER pos (ERBB2 Amp)
203144_s_at	KIAA0040	0.636739	1.29012e-05	up ER pos (ERBB2 Amp)
205186_at	DNALI1	0.634082	1.58784e-05	up ER pos (ERBB2 Amp)
215616_s_at	JMJD2B	0.633825	1.58784e-05	up ER pos (ERBB2 Amp)
219682_s_at	TBX3	0.632876	1.58784e-05	up ER pos (ERBB2 Amp)
207038_at	SLC16A6	0.627684	1.78632e-05	up ER pos (ERBB2 Amp)
1557585_at	ATP6V1H	0.624647	2.08404e-05	up ER pos (ERBB2 Amp)
226791_at	KIFC2	0.623362	2.18328e-05	up ER pos (ERBB2 Amp)
230163_at	LOC143381	0.620212	2.58024e-05	up ER pos (ERBB2 Amp)
1558290_a_at	PVT1	0.609124	3.4734e-05	up ER pos (ERBB2 Amp)
201754_at	COX6C	0.603572	4.16808e-05	up ER pos (ERBB2 Amp)
203071_at	SEMA3B	0.599448	4.86277e-05	up ER pos (ERBB2 Amp)
214440_at	NAT1	0.594477	5.25973e-05	up ER pos (ERBB2 Amp)
233498_at	ERBB4	0.593851	5.25973e-05	up ER pos (ERBB2 Amp)
232269_x_at	METRN	0.590705	5.35897e-05	up ER pos (ERBB2 Amp)
205081_at	CRIP1	0.588023	5.95441e-05	up ER pos (ERBB2 Amp)
210523_at	BMPR1B	0.58768	5.95441e-05	up ER pos (ERBB2 Amp)
223961_s_at	CISH	0.586383	6.15289e-05	up ER pos (ERBB2 Amp)
242041_at	CSPP1	0.576266	8.53465e-05	up ER pos (ERBB2 Amp)
221139_s_at	CSAD	0.575729	8.53465e-05	up ER pos (ERBB2 Amp)
200895_s_at	FKBP4	0.575664	8.53465e-05	up ER pos (ERBB2 Amp)
1569453_a_at	LOC692247	0.570736	9.22933e-05	up ER pos (ERBB2 Amp)
1569867_at	EME2	0.57022	9.32857e-05	up ER pos (ERBB2 Amp)
240192_at	FLJ45983	0.569263	9.32857e-05	up ER pos (ERBB2 Amp)
210239_at	IRX5	0.566471	9.62629e-05	up ER pos (ERBB2 Amp)
205336_at	PVALB	0.565469	9.82477e-05	up ER pos (ERBB2 Amp)
220329_s_at	RMND1	0.564013	0.000101225	up ER pos (ERBB2 Amp)
222996_s_at	CXXC5	0.558744	0.000113134	up ER pos (ERBB2 Amp)
206754_s_at	CYP2B7P1	0.558394	0.000115119	up ER pos (ERBB2 Amp)
226506_at	THSD4	0.558136	0.000117103	up ER pos (ERBB2 Amp)
211248_s_at	CHRD	0.557409	0.000117103	up ER pos (ERBB2 Amp)
204862_s_at	NME3	0.556555	0.000118096	up ER pos (ERBB2 Amp)
229253_at	THEM4	0.548142	0.000143898	up ER pos (ERBB2 Amp)
1552301_a_at	CORO6	0.547994	0.000145883	up ER pos (ERBB2 Amp)
202545_at	PRKCD	0.547436	0.000146875	up ER pos (ERBB2 Amp)
1552279_a_at	SLC46A1	0.544274	0.000160769	up ER pos (ERBB2 Amp)
223110_at	KIAA1429	0.544056	0.000160769	up ER pos (ERBB2 Amp)
216109_at	MED13L	0.542989	0.000164739	up ER pos (ERBB2 Amp)
227192_at	PRRT2	0.541805	0.000166723	up ER pos (ERBB2 Amp)
233231_at	MCCC2	0.541532	0.000167716	up ER pos (ERBB2 Amp)
227232_at	EVL	0.541058	0.000171685	up ER pos (ERBB2 Amp)
216750_at	APBB2	0.537946	0.000183594	up ER pos (ERBB2 Amp)
1562373_at	ITPR1	0.536652	0.000189549	up ER pos (ERBB2 Amp)
219363_s_at	MTERFD1	0.535691	0.000193518	up ER pos (ERBB2 Amp)
229158_at	WNK4	0.533534	0.00019848	up ER pos (ERBB2 Amp)
219438_at	NKAIN1	0.53345	0.000199473	up ER pos (ERBB2 Amp)
228241_at	AGR3	0.532157	0.000211381	up ER pos (ERBB2 Amp)
203009_at	BCAM	0.531585	0.000211381	up ER pos (ERBB2 Amp)
225346_at	MTERFD3	0.527395	0.000239169	up ER pos (ERBB2 Amp)
223691_at	RGS22	0.524802	0.000255047	up ER pos (ERBB2 Amp)
224505_s_at	PLCD4	0.524699	0.00025604	up ER pos (ERBB2 Amp)
1556012_at	KLHDC7A	0.521649	0.000271918	up ER pos (ERBB2 Amp)
221645_s_at	ZNF83	0.51974	0.00028085	up ER pos (ERBB2 Amp)
228405_at	RHPN1	0.514998	0.000318561	up ER pos (ERBB2 Amp)
212960_at	TBC1D9	0.513298	0.0003265	up ER pos (ERBB2 Amp)
231820_x_at	ZNF587	0.513174	0.0003265	up ER pos (ERBB2 Amp)
242662_at	PCSK6	0.512774	0.000327492	up ER pos (ERBB2 Amp)
227644_at	RIMS4	0.511373	0.000336424	up ER pos (ERBB2 Amp)
236064_at	SLC25A35	0.51008	0.00035131	up ER pos (ERBB2 Amp)
224071_at	IL20	0.509025	0.000361234	up ER pos (ERBB2 Amp)
221035_s_at	TEX14	0.506272	0.000381082	up ER pos (ERBB2 Amp)
229381_at	C1orf64	0.506129	0.000383067	up ER pos (ERBB2 Amp)
204934_s_at	HPN	0.505898	0.000384059	up ER pos (ERBB2 Amp)
213234_at	KIAA1467	0.504359	0.000403907	up ER pos (ERBB2 Amp)
223549_s_at	ESPN	0.501421	0.000432687	up ER pos (ERBB2 Amp)
219923_at	TRIM45	0.500912	0.000438641	up ER pos (ERBB2 Amp)
237131_at	FLJ36032	0.499728	0.000449558	up ER pos (ERBB2 Amp)
242518_at	LOC729029	0.49938	0.000452535	up ER pos (ERBB2 Amp)
207056_s_at	SLC4A8	0.498752	0.00045452	up ER pos (ERBB2 Amp)
202371_at	TCEAL4	0.497285	0.000464444	up ER pos (ERBB2 Amp)
208606_s_at	WNT4	0.497234	0.000464444	up ER pos (ERBB2 Amp)
214999_s_at	RAB11FIP3	0.497052	0.000467421	up ER pos (ERBB2 Amp)
1566207_at	TCEA1	0.496479	0.00047536	up ER pos (ERBB2 Amp)
228915_at	DACH1	0.495965	0.000480322	up ER pos (ERBB2 Amp)
216381_x_at	AKR7A3	0.493665	0.000505132	up ER pos (ERBB2 Amp)
227811_at	FGD3	0.492222	0.000526965	up ER pos (ERBB2 Amp)
208473_s_at	GP2	0.491975	0.00052895	up ER pos (ERBB2 Amp)
204792_s_at	IFT140	0.490005	0.00055376	up ER pos (ERBB2 Amp)
210085_s_at	ANXA9	0.488689	0.000572615	up ER pos (ERBB2 Amp)
230757_at	FLJ44796	0.488312	0.000576585	up ER pos (ERBB2 Amp)
243683_at	MORF4L2	0.488195	0.000577577	up ER pos (ERBB2 Amp)
1563658_a_at	SYT9	0.485387	0.000604372	up ER pos (ERBB2 Amp)
227898_s_at	ZFP41	0.484468	0.000619258	up ER pos (ERBB2 Amp)
56829_at	NIBP	0.483427	0.000630175	up ER pos (ERBB2 Amp)
1552256_a_at	SCARB1	0.483415	0.000630175	up ER pos (ERBB2 Amp)
202752_x_at	SLC7A8	0.483254	0.00063216	up ER pos (ERBB2 Amp)
1569402_at	MEIS3	0.482624	0.000638114	up ER pos (ERBB2 Amp)
241368_at	LSDP5	0.482093	0.000646053	up ER pos (ERBB2 Amp)
227876_at	KIAA1688	0.481359	0.000654985	up ER pos (ERBB2 Amp)
205439_at	GSTT2	0.481157	0.000660939	up ER pos (ERBB2 Amp)
219255_x_at	IL17RB	0.479927	0.000679795	up ER pos (ERBB2 Amp)
207006_s_at	CCDC106	0.479655	0.000680787	up ER pos (ERBB2 Amp)
220175_s_at	CBWD1	0.478761	0.000692696	up ER pos (ERBB2 Amp)
223233_s_at	CGN	0.476736	0.000719491	up ER pos (ERBB2 Amp)
205009_at	TFF1	0.476228	0.000724453	up ER pos (ERBB2 Amp)
1560703_at	NOS2A	0.475582	0.000734377	up ER pos (ERBB2 Amp)	GW 273629, omega-N-methylarginine
218944_at	PYCRL	0.474677	0.000742316	up ER pos (ERBB2 Amp)
214622_at	CYP21A2	0.473947	0.00075224	up ER pos (ERBB2 Amp)
213651_at	PIB5PA	0.473631	0.000760179	up ER pos (ERBB2 Amp)
233520_s_at	CMYA5	0.4721	0.00077705	up ER pos (ERBB2 Amp)
226754_at	ZNF251	0.471114	0.000794913	up ER pos (ERBB2 Amp)
1553479_at	TMEM145	0.470375	0.000804837	up ER pos (ERBB2 Amp)
204811_s_at	CACNA2D2	0.468975	0.000824685	up ER pos (ERBB2 Amp)
231923_at	FLJ12993	0.468643	0.000829647	up ER pos (ERBB2 Amp)
65585_at	FAM86B1	0.468402	0.000831632	up ER pos (ERBB2 Amp)
223421_at	CYHR1	0.467497	0.000843541	up ER pos (ERBB2 Amp)
202376_at	SERPINA3	0.467356	0.000850488	up ER pos (ERBB2 Amp)
208305_at	PGR	0.467173	0.000854457	up ER pos (ERBB2 Amp)
203495_at	LRRC14	0.466633	0.000866366	up ER pos (ERBB2 Amp)
224907_s_at	SH3GLB2	0.465147	0.0009011	up ER pos (ERBB2 Amp)
229350_x_at	PARP10	0.464776	0.000908047	up ER pos (ERBB2 Amp)
210108_at	CACNA1D	0.46436	0.000917971	up ER pos (ERBB2 Amp)	MEM-1003, clevidipine butyrate, mibefradil, bepridil, nisoldipine, isradipine, nicardipine
205354_at	GAMT	0.463469	0.000926903	up ER pos (ERBB2 Amp)
236496_at	DEGS2	0.462891	0.000939804	up ER pos (ERBB2 Amp)
241973_x_at	DPP7	0.461632	0.000967591	up ER pos (ERBB2 Amp)
204623_at	TFF3	0.461098	0.000981485	up ER pos (ERBB2 Amp)
209581_at	HRASLS3	0.461091	0.000981485	up ER pos (ERBB2 Amp)
1556665_at	TTC6	0.460809	0.00098347	up ER pos (ERBB2 Amp)
203113_s_at	EEF1D	0.460794	0.00098347	up ER pos (ERBB2 Amp)
221004_s_at	ITM2C	-0.451803	0.000982477	down ER pos (ERBB2 Amp)
202038_at	UBE4A	-0.451817	0.000982477	down ER pos (ERBB2 Amp)
226145_s_at	FRAS1	-0.45288	0.000956675	down ER pos (ERBB2 Amp)
207030_s_at	CSRP2	-0.452985	0.000956675	down ER pos (ERBB2 Amp)
204872_at	TLE4	-0.453201	0.000947743	down ER pos (ERBB2 Amp)
204347_at	LOC645619	-0.453467	0.000943774	down ER pos (ERBB2 Amp)
226396_at	LOC100134934	-0.453629	0.000939804	down ER pos (ERBB2 Amp)
204639_at	ADA	-0.453988	0.000930872	down ER pos (ERBB2 Amp)
212750_at	PPP1R16B	-0.45469	0.000918963	down ER pos (ERBB2 Amp)
225301_s_at	MYO5B	-0.454782	0.000917971	down ER pos (ERBB2 Amp)
225669_at	IFNAR1	-0.455035	0.000914994	down ER pos (ERBB2 Amp)
1552532_a_at	ATP6V1C2	-0.455171	0.000913009	down ER pos (ERBB2 Amp)
210594_x_at	MPZL1	-0.456198	0.000894153	down ER pos (ERBB2 Amp)
204512_at	HIVEP1	-0.456314	0.000890184	down ER pos (ERBB2 Amp)
207076_s_at	ASS1	-0.456503	0.000890184	down ER pos (ERBB2 Amp)
204368_at	SLCO2A1	-0.456607	0.000889191	down ER pos (ERBB2 Amp)
205267_at	POU2AF1	-0.458279	0.000865374	down ER pos (ERBB2 Amp)
212045_at	GLG1	-0.458866	0.000854457	down ER pos (ERBB2 Amp)
205363_at	BBOX1	-0.459348	0.000847511	down ER pos (ERBB2 Amp)
224826_at	RP5-1022P6.2	-0.460277	0.000831632	down ER pos (ERBB2 Amp)
212978_at	LRRC8B	-0.460574	0.000828655	down ER pos (ERBB2 Amp)
218445_at	H2AFY2	-0.460806	0.00082667	down ER pos (ERBB2 Amp)
226390_at	STARD4	-0.461296	0.000814761	down ER pos (ERBB2 Amp)
211639_x_at	ARPC1B	-0.461521	0.000812777	down ER pos (ERBB2 Amp)
203640_at	MBNL2	-0.461523	0.000811784	down ER pos (ERBB2 Amp)
219874_at	SLC12A8	-0.461641	0.000808807	down ER pos (ERBB2 Amp)
243109_at	MCTP2	-0.461785	0.000807815	down ER pos (ERBB2 Amp)
224414_s_at	CARD6	-0.461847	0.00080583	down ER pos (ERBB2 Amp)
206400_at	LGALS7	-0.462041	0.000804837	down ER pos (ERBB2 Amp)
226561_at	LOC285086	-0.462179	0.000802853	down ER pos (ERBB2 Amp)
205214_at	STK17B	-0.462189	0.000802853	down ER pos (ERBB2 Amp)
235106_at	MAML2	-0.462325	0.000799875	down ER pos (ERBB2 Amp)
227947_at	PHACTR2	-0.462407	0.000797891	down ER pos (ERBB2 Amp)
202859_x_at	IL8	-0.462467	0.000796898	down ER pos (ERBB2 Amp)
229616_s_at	GRAMD2	-0.463383	0.000783997	down ER pos (ERBB2 Amp)
213624_at	SMPDL3A	-0.463641	0.000780027	down ER pos (ERBB2 Amp)
219503_s_at	TMEM40	-0.463801	0.000779035	down ER pos (ERBB2 Amp)
202894_at	EPHB4	-0.464209	0.000772088	down ER pos (ERBB2 Amp)
222446_s_at	BACE2	-0.464801	0.000765141	down ER pos (ERBB2 Amp)
222859_s_at	DAPP1	-0.465362	0.000755217	down ER pos (ERBB2 Amp)
219026_s_at	RASAL2	-0.466478	0.000740331	down ER pos (ERBB2 Amp)
226563_at	SMAD2	-0.4668	0.000737354	down ER pos (ERBB2 Amp)
204942_s_at	ALDH3B2	-0.466963	0.0007314	down ER pos (ERBB2 Amp)
226335_at	RPS6KA3	-0.467572	0.000722468	down ER pos (ERBB2 Amp)
228523_at	NANOS1	-0.46907	0.000707582	down ER pos (ERBB2 Amp)
221591_s_at	FAM64A	-0.469255	0.000707582	down ER pos (ERBB2 Amp)
218496_at	RNASEH1	-0.469335	0.00070659	down ER pos (ERBB2 Amp)
236077_at	GANC	-0.470026	0.000697658	down ER pos (ERBB2 Amp)
205534_at	PCDH7	-0.4701	0.000696666	down ER pos (ERBB2 Amp)
232428_at	MOGAT2	-0.4701	0.000696666	down ER pos (ERBB2 Amp)
225788_at	C6orf153	-0.471586	0.000675825	down ER pos (ERBB2 Amp)
205822_s_at	HMGCS1	-0.471834	0.00067384	down ER pos (ERBB2 Amp)
226814_at	ADAMTS9	-0.471977	0.000669871	down ER pos (ERBB2 Amp)
213618_at	CENTD1	-0.472263	0.000666894	down ER pos (ERBB2 Amp)
201392_s_at	IGF2R	-0.472706	0.000658954	down ER pos (ERBB2 Amp)
1554712_a_at	GLYATL2	-0.472786	0.000655977	down ER pos (ERBB2 Amp)
232067_at	C6orf168	-0.473006	0.000654985	down ER pos (ERBB2 Amp)
217562_at	FAM5C	-0.473406	0.000652008	down ER pos (ERBB2 Amp)
204681_s_at	RAPGEF5	-0.474422	0.000636129	down ER pos (ERBB2 Amp)
224847_at	CDK6	-0.474639	0.000631167	down ER pos (ERBB2 Amp)	PD-0332991, flavopiridol
241994_at	XDH	-0.475931	0.000617274	down ER pos (ERBB2 Amp)
206121_at	AMPD1	-0.476978	0.000602388	down ER pos (ERBB2 Amp)
214971_s_at	ST6GAL1	-0.477083	0.000601395	down ER pos (ERBB2 Amp)
212426_s_at	YWHAQ	-0.477803	0.000594448	down ER pos (ERBB2 Amp)
202668_at	EFNB2	-0.477865	0.000591471	down ER pos (ERBB2 Amp)
225478_at	MFHAS1	-0.478091	0.000587502	down ER pos (ERBB2 Amp)
208843_s_at	GORASP2	-0.478259	0.000583532	down ER pos (ERBB2 Amp)
219010_at	C1orf106	-0.478288	0.000583532	down ER pos (ERBB2 Amp)
209238_at	STX3	-0.478415	0.000581547	down ER pos (ERBB2 Amp)
217258_x_at	IVD	-0.478768	0.000576585	down ER pos (ERBB2 Amp)
216853_x_at	IGL@	-0.47892	0.000575593	down ER pos (ERBB2 Amp)
209016_s_at	KRT7	-0.4819	0.000535897	down ER pos (ERBB2 Amp)
226122_at	PLEKHG1	-0.483028	0.000522003	down ER pos (ERBB2 Amp)
216984_x_at	RPL14	-0.483667	0.000517041	down ER pos (ERBB2 Amp)
212475_at	KIAA0241	-0.483837	0.000514064	down ER pos (ERBB2 Amp)
226292_at	CAPN5	-0.484916	0.000507117	down ER pos (ERBB2 Amp)
206090_s_at	DISC1	-0.485361	0.000502155	down ER pos (ERBB2 Amp)
225817_at	CGNL1	-0.486426	0.000494216	down ER pos (ERBB2 Amp)
209373_at	MALL	-0.486649	0.000491239	down ER pos (ERBB2 Amp)
211905_s_at	ITGB4	-0.48692	0.000490246	down ER pos (ERBB2 Amp)
201193_at	IDH1	-0.487091	0.000486277	down ER pos (ERBB2 Amp)
219718_at	FLJ10986	-0.488075	0.000473375	down ER pos (ERBB2 Amp)
203407_at	PPL	-0.48826	0.000470398	down ER pos (ERBB2 Amp)
227373_at	ATXN1L	-0.488386	0.000468413	down ER pos (ERBB2 Amp)
205016_at	TGFA	-0.488731	0.000463451	down ER pos (ERBB2 Amp)
230323_s_at	TMEM45B	-0.489685	0.000453527	down ER pos (ERBB2 Amp)
218764_at	PRKCH	-0.489722	0.000453527	down ER pos (ERBB2 Amp)
203881_s_at	DMD	-0.490552	0.000444596	down ER pos (ERBB2 Amp)
204044_at	QPRT	-0.491202	0.000436657	down ER pos (ERBB2 Amp)
201118_at	PGD	-0.491968	0.000422763	down ER pos (ERBB2 Amp)
1553589_a_at	PDZK1IP1	-0.492868	0.000412839	down ER pos (ERBB2 Amp)
207254_at	SLC15A1	-0.493237	0.0004049	down ER pos (ERBB2 Amp)
209568_s_at	RGL1	-0.494646	0.000391006	down ER pos (ERBB2 Amp)
210024_s_at	UBE2E3	-0.495609	0.000383067	down ER pos (ERBB2 Amp)
214096_s_at	SHMT2	-0.495838	0.00038009	down ER pos (ERBB2 Amp)
221556_at	CDC14B	-0.496018	0.000377112	down ER pos (ERBB2 Amp)
201976_s_at	MYO10	-0.496037	0.000377112	down ER pos (ERBB2 Amp)
211634_x_at	IGHM	-0.496862	0.000371158	down ER pos (ERBB2 Amp)
226489_at	TMCC3	-0.496937	0.000370166	down ER pos (ERBB2 Amp)
212333_at	FAM98A	-0.497227	0.000370166	down ER pos (ERBB2 Amp)
226785_at	ATP11C	-0.498442	0.000364211	down ER pos (ERBB2 Amp)
216641_s_at	LAD1	-0.498683	0.000361234	down ER pos (ERBB2 Amp)
225344_at	NCOA7	-0.498921	0.000357264	down ER pos (ERBB2 Amp)
203767_s_at	STS	-0.499262	0.000356272	down ER pos (ERBB2 Amp)
225867_at	VASN	-0.499595	0.000353295	down ER pos (ERBB2 Amp)
204069_at	MEIS1	-0.500516	0.000348333	down ER pos (ERBB2 Amp)
204562_at	IRF4	-0.500606	0.00034734	down ER pos (ERBB2 Amp)
209791_at	PADI2	-0.500755	0.000344363	down ER pos (ERBB2 Amp)
226817_at	DSC2	-0.501673	0.000338409	down ER pos (ERBB2 Amp)
218319_at	PELI1	-0.502616	0.000332454	down ER pos (ERBB2 Amp)
201579_at	FAT	-0.503643	0.00032253	down ER pos (ERBB2 Amp)
211056_s_at	SRD5A1	-0.503734	0.00032253	down ER pos (ERBB2 Amp)
219995_s_at	ZNF750	-0.504253	0.000315584	down ER pos (ERBB2 Amp)
229268_at	FAM105B	-0.50486	0.000313599	down ER pos (ERBB2 Amp)
219795_at	SLC6A14	-0.505111	0.000313599	down ER pos (ERBB2 Amp)
242773_at	SLC5A1	-0.506142	0.000304667	down ER pos (ERBB2 Amp)
202933_s_at	YES1	-0.506209	0.000304667	down ER pos (ERBB2 Amp)
219117_s_at	FKBP11	-0.507937	0.000291766	down ER pos (ERBB2 Amp)
215945_s_at	TRIM2	-0.508066	0.000290774	down ER pos (ERBB2 Amp)
209799_at	PRKAA1	-0.510048	0.000284819	down ER pos (ERBB2 Amp)
201462_at	SCRN1	-0.511805	0.00027291	down ER pos (ERBB2 Amp)
208161_s_at	ABCC3	-0.512093	0.000271918	down ER pos (ERBB2 Amp)
201900_s_at	AKR1A1	-0.51213	0.000271918	down ER pos (ERBB2 Amp)
224618_at	ROD1	-0.512167	0.000271918	down ER pos (ERBB2 Amp)
211835_at	IGH@	-0.512223	0.000271918	down ER pos (ERBB2 Amp)
220475_at	SLC28A3	-0.513718	0.000255047	down ER pos (ERBB2 Amp)
222073_at	COL4A3	-0.514249	0.000253062	down ER pos (ERBB2 Amp)
220281_at	SLC12A1	-0.514539	0.00025207	down ER pos (ERBB2 Amp)
225450_at	AMOTL1	-0.5147	0.00025207	down ER pos (ERBB2 Amp)
218486_at	KLF11	-0.51473	0.00025207	down ER pos (ERBB2 Amp)
226342_at	SPTBN1	-0.51485	0.00025207	down ER pos (ERBB2 Amp)
217824_at	UBE2J1	-0.515623	0.000245123	down ER pos (ERBB2 Amp)
201795_at	LBR	-0.515929	0.000243138	down ER pos (ERBB2 Amp)
223798_at	SLC41A2	-0.516787	0.000236191	down ER pos (ERBB2 Amp)
203038_at	PTPRK	-0.517258	0.000232222	down ER pos (ERBB2 Amp)
60474_at	FERMT1	-0.517901	0.000228252	down ER pos (ERBB2 Amp)
205659_at	HDAC9	-0.518556	0.000222298	down ER pos (ERBB2 Amp)
1552848_a_at	PTCHD1	-0.520252	0.000210389	down ER pos (ERBB2 Amp)
211881_x_at	IGLJ3	-0.520472	0.000207412	down ER pos (ERBB2 Amp)
212274_at	LPIN1	-0.521087	0.00020245	down ER pos (ERBB2 Amp)
203824_at	TSPAN8	-0.521696	0.00019848	down ER pos (ERBB2 Amp)
209990_s_at	GABBR2	-0.522181	0.000194511	down ER pos (ERBB2 Amp)
204304_s_at	PROM1	-0.522292	0.000194511	down ER pos (ERBB2 Amp)
203021_at	SLPI	-0.523045	0.000192526	down ER pos (ERBB2 Amp)
212829_at	PIP4K2A	-0.523319	0.000191533	down ER pos (ERBB2 Amp)
222687_s_at	PHCA	-0.524333	0.000187564	down ER pos (ERBB2 Amp)
228810_at	CCNYL1	-0.524415	0.000186571	down ER pos (ERBB2 Amp)
213666_at	38961	-0.524764	0.000185579	down ER pos (ERBB2 Amp)
210002_at	GATA6	-0.526653	0.000176647	down ER pos (ERBB2 Amp)
203180_at	ALDH1A3	-0.527518	0.000172678	down ER pos (ERBB2 Amp)
204976_s_at	AMMECR1	-0.527702	0.000170693	down ER pos (ERBB2 Amp)
208892_s_at	DUSP6	-0.52778	0.000169701	down ER pos (ERBB2 Amp)
1569040_s_at	FLJ40330	-0.528531	0.000164739	down ER pos (ERBB2 Amp)
219756_s_at	POF1B	-0.529435	0.000159777	down ER pos (ERBB2 Amp)
220386_s_at	EML4	-0.531623	0.000147868	down ER pos (ERBB2 Amp)
32128_at	CCL18	-0.53262	0.000146875	down ER pos (ERBB2 Amp)
238542_at	ULBP2	-0.532642	0.000146875	down ER pos (ERBB2 Amp)
209935_at	ATP2C1	-0.533258	0.000146875	down ER pos (ERBB2 Amp)
201791_s_at	DHCR7	-0.534266	0.000141913	down ER pos (ERBB2 Amp)
214088_s_at	FUT3	-0.534909	0.000141913	down ER pos (ERBB2 Amp)
212780_at	SOS1	-0.535386	0.000139929	down ER pos (ERBB2 Amp)
219528_s_at	BCL11B	-0.536099	0.000138936	down ER pos (ERBB2 Amp)
205203_at	PLD1	-0.537016	0.000137944	down ER pos (ERBB2 Amp)
222392_x_at	PERP	-0.537606	0.000137944	down ER pos (ERBB2 Amp)
201960_s_at	MYCBP2	-0.538245	0.000137944	down ER pos (ERBB2 Amp)
204470_at	CXCL1	-0.539899	0.000134967	down ER pos (ERBB2 Amp)
202657_s_at	SERTAD2	-0.542507	0.000122065	down ER pos (ERBB2 Amp)
1564064_a_at	ATP11B	-0.544772	0.000112141	down ER pos (ERBB2 Amp)
244033_at	C14orf145	-0.545006	0.000111149	down ER pos (ERBB2 Amp)
232170_at	S100A7A	-0.545232	0.000110157	down ER pos (ERBB2 Amp)
225139_at	RBM35B	-0.545565	0.000109164	down ER pos (ERBB2 Amp)
212226_s_at	PPAP2B	-0.545904	0.000109164	down ER pos (ERBB2 Amp)
207749_s_at	PPP2R3A	-0.546176	0.000107179	down ER pos (ERBB2 Amp)
212641_at	HIVEP2	-0.547617	0.000102217	down ER pos (ERBB2 Amp)
222562_s_at	TNKS2	-0.548282	0.000100233	down ER pos (ERBB2 Amp)
205916_at	S100A7	-0.550053	9.72553e-05	down ER pos (ERBB2 Amp)
220414_at	CALML5	-0.551581	9.22933e-05	down ER pos (ERBB2 Amp)
205347_s_at	TMSL8	-0.552371	9.03085e-05	down ER pos (ERBB2 Amp)
230378_at	SCGB3A1	-0.553216	8.93161e-05	down ER pos (ERBB2 Amp)
229427_at	SEMA5A	-0.554347	8.73313e-05	down ER pos (ERBB2 Amp)
208690_s_at	PDLIM1	-0.554379	8.73313e-05	down ER pos (ERBB2 Amp)
205068_s_at	ARHGAP26	-0.554759	8.53465e-05	down ER pos (ERBB2 Amp)
200790_at	ODC1	-0.559157	7.83997e-05	down ER pos (ERBB2 Amp)	tazarotene, eflornithine
223296_at	SLC25A33	-0.559311	7.83997e-05	down ER pos (ERBB2 Amp)
219429_at	FA2H	-0.559366	7.83997e-05	down ER pos (ERBB2 Amp)
219049_at	ChGn	-0.560108	7.74073e-05	down ER pos (ERBB2 Amp)
219377_at	FAM59A	-0.560188	7.74073e-05	down ER pos (ERBB2 Amp)
217730_at	TMBIM1	-0.563104	6.84757e-05	down ER pos (ERBB2 Amp)
213342_at	YAP1	-0.563487	6.64909e-05	down ER pos (ERBB2 Amp)
211162_x_at	SCD	-0.567841	5.65669e-05	down ER pos (ERBB2 Amp)
1553797_a_at	FLJ30594	-0.568885	5.35897e-05	down ER pos (ERBB2 Amp)
235013_at	SLC31A1	-0.569002	5.35897e-05	down ER pos (ERBB2 Amp)
210017_at	MALT1	-0.570169	4.96201e-05	down ER pos (ERBB2 Amp)
222257_s_at	ACE2	-0.573762	4.56505e-05	down ER pos (ERBB2 Amp)
222891_s_at	BCL11A	-0.573912	4.56505e-05	down ER pos (ERBB2 Amp)
223655_at	CD163L1	-0.57424	4.56505e-05	down ER pos (ERBB2 Amp)
219916_s_at	RNF39	-0.574682	4.56505e-05	down ER pos (ERBB2 Amp)
221523_s_at	RRAGD	-0.574951	4.56505e-05	down ER pos (ERBB2 Amp)
215729_s_at	VGLL1	-0.5761	4.26733e-05	down ER pos (ERBB2 Amp)
212233_at	MAP1B	-0.576934	4.26733e-05	down ER pos (ERBB2 Amp)
227692_at	GNAI1	-0.578115	4.16808e-05	down ER pos (ERBB2 Amp)
212768_s_at	OLFM4	-0.578604	4.06884e-05	down ER pos (ERBB2 Amp)
206407_s_at	CCL13	-0.579654	3.9696e-05	down ER pos (ERBB2 Amp)
204761_at	USP6NL	-0.57977	3.9696e-05	down ER pos (ERBB2 Amp)
201397_at	PHGDH	-0.580606	3.87036e-05	down ER pos (ERBB2 Amp)
216541_x_at	IGHA1	-0.582193	3.87036e-05	down ER pos (ERBB2 Amp)
207734_at	LAX1	-0.582486	3.87036e-05	down ER pos (ERBB2 Amp)
219155_at	PITPNC1	-0.584448	3.67188e-05	down ER pos (ERBB2 Amp)
231234_at	CTSC	-0.590812	3.27492e-05	down ER pos (ERBB2 Amp)
200824_at	GSTP1	-0.597226	2.38176e-05	down ER pos (ERBB2 Amp)
235467_s_at	KCNC4	-0.597521	2.38176e-05	down ER pos (ERBB2 Amp)
225421_at	PM20D2	-0.599971	2.38176e-05	down ER pos (ERBB2 Amp)
213456_at	SOSTDC1	-0.601186	2.38176e-05	down ER pos (ERBB2 Amp)
208096_s_at	COL21A1	-0.603904	2.28252e-05	down ER pos (ERBB2 Amp)
211640_x_at	IGHV1-69	-0.604568	2.28252e-05	down ER pos (ERBB2 Amp)
224392_s_at	OPN3	-0.609121	2.18328e-05	down ER pos (ERBB2 Amp)
207039_at	CDKN2A	-0.610442	2.08404e-05	down ER pos (ERBB2 Amp)
206561_s_at	AKR1B10	-0.612092	1.88556e-05	down ER pos (ERBB2 Amp)
231899_at	ZC3H12C	-0.618247	1.4886e-05	down ER pos (ERBB2 Amp)
223437_at	PPARA	-0.620466	1.4886e-05	down ER pos (ERBB2 Amp)	NS-220, tesaglitazar, clofibrate, fenofibrate, docosahexaenoic acid, gemfibrozil
211084_x_at	PRKD3	-0.626737	1.29012e-05	down ER pos (ERBB2 Amp)
214370_at	S100A8	-0.62784	1.09164e-05	down ER pos (ERBB2 Amp)
227725_at	ST6GALNAC1	-0.633156	9.92401e-06	down ER pos (ERBB2 Amp)
201968_s_at	PGM1	-0.635289	9.92401e-06	down ER pos (ERBB2 Amp)
203535_at	S100A9	-0.637246	9.92401e-06	down ER pos (ERBB2 Amp)
209286_at	CDC42EP3	-0.640088	7.93921e-06	down ER pos (ERBB2 Amp)
226649_at	PANK1	-0.64216	7.93921e-06	down ER pos (ERBB2 Amp)
243585_at	ATP13A5	-0.642401	7.93921e-06	down ER pos (ERBB2 Amp)
209168_at	GPM6B	-0.642872	6.94681e-06	down ER pos (ERBB2 Amp)
244044_at	ENPP3	-0.646429	6.94681e-06	down ER pos (ERBB2 Amp)
224327_s_at	DGAT2	-0.652103	4.96201e-06	down ER pos (ERBB2 Amp)
209369_at	ANXA3	-0.653417	4.96201e-06	down ER pos (ERBB2 Amp)
205088_at	MAMLD1	-0.661625	3.9696e-06	down ER pos (ERBB2 Amp)
224404_s_at	FCRL5	-0.66469	1.9848e-06	down ER pos (ERBB2 Amp)
206023_at	NMU	-0.666621	9.92401e-07	down ER pos (ERBB2 Amp)
218091_at	HRB	-0.671156	9.92401e-07	down ER pos (ERBB2 Amp)
228416_at	ACVR2A	-0.673061	9.92401e-07	down ER pos (ERBB2 Amp)
212350_at	TBC1D1	-0.674026	9.92401e-07	down ER pos (ERBB2 Amp)
201984_s_at	EGFR	-0.682595	9.92401e-07	down ER pos (ERBB2 Amp)
226907_at	PPP1R14C	-0.68469	0	down ER pos (ERBB2 Amp)
226490_at	NHSL1	-0.688526	0	down ER pos (ERBB2 Amp)
204385_at	KYNU	-0.693463	0	down ER pos (ERBB2 Amp)
212219_at	PSME4	-0.694512	0	down ER pos (ERBB2 Amp)
213135_at	TIAM1	-0.706152	0	down ER pos (ERBB2 Amp)
205030_at	FABP7	-0.712841	0	down ER pos (ERBB2 Amp)
225671_at	SPNS2	-0.716581	0	down ER pos (ERBB2 Amp)
223062_s_at	PSAT1	-0.716641	0	down ER pos (ERBB2 Amp)
214598_at	CLDN8	-0.718023	0	down ER pos (ERBB2 Amp)
226985_at	FGD5	-0.722882	0	down ER pos (ERBB2 Amp)
226908_at	LRIG3	-0.735155	0	down ER pos (ERBB2 Amp)
204915_s_at	SOX11	-0.735394	0	down ER pos (ERBB2 Amp)
203837_at	MAP3K5	-0.742964	0	down ER pos (ERBB2 Amp)
205632_s_at	PIP5K1B	-0.760866	0	down ER pos (ERBB2 Amp)
212311_at	KIAA0746	-0.784761	0	down ER pos (ERBB2 Amp)
203221_at	TLE1	-0.837114	0	down ER pos (ERBB2 Amp)
218885_s_at	GALNT12	-0.950712	0	down ER pos (ERBB2 Amp)
206166_s_at	CLCA2	-1.13994	0	down ER pos (ERBB2 Amp)

[truncated: 5 more sheets: Table S7D, Table S7E, Table S8, Table S9A, Table S9B]
